# Supplementary material for: Druggable genome in attention deficit/hyperactivity disorder and its co-morbid conditions. New avenues for treatment
Source: Mol Psychiatry. 2019 Oct 18;26(8):4004–15. doi: 10.1038/s41380-019-0540-z (PMC7165040; doi:10.1038/s41380-019-0540-z)
Supplement: Supplementary file 6 — Supplementary Table 1 [file 41380_2019_540_MOESM6_ESM.xlsx]

## Sheet: Sheet1
				DRUGS USED IN THE TREATMENT OF ADHD								P-VALUES FROM GENE-BASED ANALYSES OF ADHD AND ITS CO-MORBIDITIES
GENE	CHR	START	STOP	AMPHETAMINE	ATOMOXETINE	CLONIDINE	DEXMETHYLPHENIDATE	DEXTROAMPHETAMINE	GUANFACINE	LISDEXAMPHETAMINE	METHYLPHENIDATE	ADHD	BMI	CHD	T2DM	Asthma	Crohn's disease	Dermatitis	Rheumatoid arthritis	Ulcerative colitis	Alcohol frequency	Autism spectrum disorder	Cigarettes per day	Depression	Epilepsy	Insomnia symptoms	Migraine	Schizophrenia	Educational attainment	Sleep duration	SWB
ADRA1A	8	26605667	26724790	Y	N	Y	N	Y	N	N	N	0.66812	0.83432	0.94302	0.10654	0.28883	0.24762	0.40517	0.89085	0.98581	0.6987	0.22303	0.0099962	0.26947	0.039249	0.84939	0.75544	0.021271	0.41812	0.95204	0.013417
ADRA1B	5	159343790	159399551	N	N	Y	N	Y	N	N	N	0.81994	0.57124	0.73526	0.66238	0.12164	0.80964	0.77748	0.22251	0.54364	0.38724	0.9023	0.25717	0.25209	0.55234	0.93125	0.00064698	0.22432	0.13985	0.61734	0.63306
ADRA1D	20	4201329	4229721	N	N	Y	N	N	N	N	N	0.49877	0.43686	0.64698	0.49167	0.48299	0.1561	0.36956	0.99374	0.85865	0.14012	0.67605	0.14114	0.255	0.75409	0.27351	0.52174	0.007472	0.0066707	0.61649	0.99192
ADRA2A	10	112836790	112840658	Y	Y	Y	N	N	Y	N	Y	0.42998			0.189			0.34834	0.73378	0.95684	0.76227	0.22599	0.21616	0.95675	0.61983	0.36494	0.053601	0.77701	0.49374	0.026422	0.66611
ADRA2B	2	96778707	96781984	N	N	Y	N	N	Y	N	Y	0.39883			0.97102			0.76739	0.76058	0.33822	0.13665	0.62845		0.62444	0.35201	0.89356	0.38951	0.21838	0.68646	0.56319
CHRM1	11	62676151	62689279	N	Y	N	N	N	N	N	N	0.25377		0.69323	0.95388	0.076695	0.40936	0.58295	0.63664	0.21241	0.39853	0.43445	0.15946	0.59346		0.22714	0.60539	0.39672	0.4225	0.85325	0.48989
CHRM2	7	136553416	136705002	N	Y	N	N	N	N	N	N	0.049343	0.63008	0.49771	0.91515	0.21439	0.27385	0.78653	0.40634	0.62368	0.016359	0.029746	0.94977	2.5641e-06	0.25008	0.47731	0.51322	0.32851	0.46064	0.73103	0.042426
CYP2D6	22	42522501	42526908	N	Y	N	N	N	N	N	N	0.68871			0.43289			0.67621	0.4334		0.087755	0.16918		0.37677	0.012566	0.017664	0.24959	1.8129e-06	0.063531	0.17048
DRD2	11	113280318	113346413	N	Y	N	N	N	N	N	N	0.23656	0.0019274	0.076691	0.30018	0.80715	0.2421	0.31068	0.61941	0.58547	2.8778e-08	0.31447	0.81821	2.621e-05	0.22551	0.14803	0.14932	1.5559e-07	0.047572	9.6405e-05	0.0057067
HRH1	3	11178779	11305243	N	Y	N	N	N	N	N	N	0.50518	0.39953	0.21532	0.0012378	0.62286	0.97337	0.16823	0.9335	0.4568	0.2215	0.48376	0.26374	0.72821	0.23213	0.71354	0.28128	0.8086	0.033493	0.73561	0.0059148
HTR1B	6	78171948	78173490	N	Y	N	N	N	N	N	N	0.052909	0.48784	0.51224	0.56681			0.60996	0.39347		0.033376	0.77884	0.28158	0.0051708	0.64994	0.86809	0.88095	0.14543	0.23911	0.74797	0.66765
HTR1D	1	23516993	23521222	N	Y	N	N	N	N	N	N	0.30055			0.36136			0.88036	0.24189		0.50634	0.80471		0.010303	0.89395	0.21118	0.41355	0.16169	0.68072	0.76122
HTR2A	13	47405685	47471169	N	Y	N	N	N	N	N	N	0.77453	0.34521	0.07193	0.68254	0.43947	0.38822	0.78225	0.63022	0.65843	0.54265	0.66877	0.86822	0.088109	0.83129	0.06784	0.21699	0.62232	0.56672	0.63409	0.82224
HTR6	1	19991780	20006055	N	Y	N	N	N	N	N	N	0.025764	0.74988	0.75509	0.24636		0.75767	0.50035	0.72886	0.68384	0.009416	0.00064819	0.78809	0.29751	0.40248	0.95628	0.1581	0.32195	0.47281	0.17508	0.4884
HTR7	10	92500578	92617671	N	Y	N	N	N	N	N	N	0.38173	0.78758	0.75619	0.44226	0.59018	0.25037	0.0090877	0.27392	0.75772	0.043202	0.34579	0.95924	0.88525	0.03888	0.31078	0.8659	0.06159	0.25375	0.32761	0.0050906
NISCH	3	52489134	52527087	N	N	Y	N	N	N	N	N	0.14545	0.1555	0.90908	0.70725			0.29898	0.62135	0.56832	0.53364	0.063118	0.19959	0.6946	0.41392	0.31425	0.42776	0.19927	0.0061895	0.75641	0.079721
NPY1R	4	164245113	164265984	N	Y	N	N	N	N	N	N	0.031712	0.81812	0.15642	0.54799		0.12918	0.25042	0.5912	0.81027	0.52671	0.52934	0.60115	0.45299	0.1791	0.51543	0.74051	0.37549	0.048599	0.54016	0.08884
OPRM1	6	154331631	154568001	Y	N	N	N	N	N	N	N	0.21656	0.40932	0.71655	0.58592	0.47461	0.017308	0.41588	0.86263	0.37223	0.24152	0.31198	0.21038	0.097659	0.11889	0.36961	0.16697	0.64005	0.10143	0.44519	0.00067775
SLC18A2	10	119000604	119038941	Y	N	N	N	Y	N	N	N	0.34673	0.29217	0.5942	0.89533	0.74997	0.47078	0.43603	0.8069	0.29831	0.95811	0.60005	0.081105	0.025214	0.11897	0.45096	0.28856	0.61356	0.65958	0.044113	0.60326
SLC6A2	16	55689516	55740104	N	Y	N	Y	Y	N	N	Y	0.22287	0.65052	0.23156	0.37559	0.90947	0.32242	0.96014	0.50524	0.22184	0.14671	0.41739	0.49074	0.46111	0.10561	0.3128	0.91571	0.43346	0.6142	0.73689	0.7694
SLC6A3	5	1392909	1445545	Y	Y	N	Y	Y	N	N	Y	0.83633	0.31721	0.41954	0.78956	0.39145	0.27369	0.77115	0.70712	0.87864	0.53305	0.97343	0.89512	0.09866	0.67647	0.95968	0.84452	0.36495	0.87646	2.4119e-05	0.61951
SLC6A4	17	28521337	28563020	N	Y	N	Y	N	N	N	Y	0.4826	0.16233	0.15241	0.090704	0.22899	0.5998	0.073879	0.49356	0.30296	0.016689	0.61238	0.33973	0.070195	0.20511	0.64096	0.21503	0.10878	0.013024	0.79812	0.27919
TAAR1	6	132966123	132967142	Y	N	N	N	Y	N	N	N	0.767			0.71606			0.61207	0.9599	0.30246	0.15553	0.74471		0.031873	0.058155	0.030484	0.055101	0.8703	0.25666	0.87665
