# Supplementary material for: Druggable genome in attention deficit/hyperactivity disorder and its co-morbid conditions. New avenues for treatment
Source: Mol Psychiatry. 2019 Oct 18;26(8):4004–15. doi: 10.1038/s41380-019-0540-z (PMC7165040; doi:10.1038/s41380-019-0540-z)
Supplement: Supplementary file 7 — Supplementary Table 2 [file 41380_2019_540_MOESM7_ESM.xlsx]

## Sheet: Sheet1
	ADHD			BMI			CHD			T2DM			Asthma			Crohn's disease			Dermatitis			Rheumatoid arthritis			Ulcerative colitis			Alcohol frequency			Autism spectrum disorder			Cigarettes per day			Depression			Epilepsy			Insomnia symptoms			Migraine			Schizophrenia
Pathway	NGENE	BETA	P-value	NGENE	BETA	P-value	NGENE	BETA	P-value	NGENE	BETA	P-value	NGENE	BETA	P-value	NGENE	BETA	P-value	NGENE	BETA	P-value	NGENE	BETA	P-value	NGENE	BETA	P-value	NGENE	BETA	P-value	NGENE	BETA	P-value	NGENE	BETA	P-value	NGENE	BETA	P-value	NGENE	BETA	P-value	NGENE	BETA	P-value	NGENE	BETA	P-value	NGENE
ADHD_DRUG_GENES	23	-0.0298	0.56937	23	0.0198	0.45546	23	0.0546	0.37812	23	0.0185	0.45144	20	0.105	0.27407	19	-0.0506	0.59914	23	-0.0244	0.56096	23	-0.284	0.94756	23	-0.333	0.9624	23	0.188	0.16084	23	0.228	0.085448	23	0.0803	0.31291	23	0.396	0.0083416	23	0.168	0.16348	23	-0.0122	0.53154	23	0.101	0.27509	23
[truncated: 11 more columns]
