# Supplementary material for: Druggable genome in attention deficit/hyperactivity disorder and its co-morbid conditions. New avenues for treatment
Source: Mol Psychiatry. 2019 Oct 18;26(8):4004–15. doi: 10.1038/s41380-019-0540-z (PMC7165040; doi:10.1038/s41380-019-0540-z)
Supplement: Supplementary file 8 — Supplementary Table 3 [file 41380_2019_540_MOESM8_ESM.xlsx]

## Sheet: Sheet1
					ADHD				BMI				CHD				T2DM				Asthma				Crohn's disease				Dermatitis				Rheumatoid arthritis				Ulcerative colitis				Alcohol frequency				Autism spectrum disorder				Cigarettes per day
GENE	ENSEMBL_ID	CHR	START	STOP	NSNP	NPARAM	ZSTAT	P-value	NSNP	NPARAM	ZSTAT	P-value	NSNP	NPARAM	ZSTAT	P-value	NSNP	NPARAM	ZSTAT	P-value	NSNP	NPARAM	ZSTAT	P-value	NSNP	NPARAM	ZSTAT	P-value	NSNP	NPARAM	ZSTAT	P-value	NSNP	NPARAM	ZSTAT	P-value	NSNP	NPARAM	ZSTAT	P-value	NSNP	NPARAM	ZSTAT	P-value	NSNP	NPARAM	ZSTAT	P-value	NSNP
ST3GAL3	ENSG00000126091	1	44171495	44396831	483	24	6.8766	3.0645e-12	157	14	1.2165	0.11191	158	14	-0.56332	0.71339	510	23	0.23989	0.40521	35	6	-0.04933	0.51967	79	10	1.7069	0.043919	489	25	1.5546	0.06002	397	17	0.22417	0.41131	99	12	-1.0113	0.84406	486	25	1.6845	0.046042	505	21	2.1382	0.016251	169
KDM4A	ENSG00000066135	1	44115829	44171186	71	10	6.596	2.1122e-11	30	4	-0.13581	0.55402	30	5	-1.1789	0.88078	85	14	0.43119	0.33316	4	2	0.39526	0.34633	13	3	1.1755	0.11989	73	11	2.1545	0.0156	60	8	0.51911	0.30184	17	4	-0.82209	0.79449	80	13	1.9338	0.026567	75	11	1.7161	0.043069	32
PTPRF	ENSG00000142949	1	43990858	44089343	225	16	6.1074	5.0629e-10	77	9	-0.48873	0.68748	79	9	-1.0061	0.84281	249	21	0.69861	0.2424	16	5	-0.023249	0.50927	46	7	1.3777	0.084153	230	17	2.4996	0.0062167	213	15	1.3245	0.092666	59	9	-0.75649	0.77532	238	19	1.8642	0.031146	228	17	1.867	0.030949	84
TIE1	ENSG00000066056	1	43766664	43788779	30	4	5.4903	2.0068e-08	18	2	0.036576	0.48541	16	2	2.2375	0.012626	31	5	-0.80317	0.78906	5	2	-0.19823	0.57857					31	5	0.76993	0.22067	27	4	-0.71135	0.76157	9	2	1.5693	0.058294	28	4	2.5467	0.0054367	31	5	0.76847	0.2211	19
MPL	ENSG00000117400	1	43803478	43818443	12	3	5.3381	4.6965e-08									13	3	-0.89121	0.81359									12	3	0.49318	0.31094	8	2	-1.4492	0.92636	4	2	1.5818	0.056847	14	4	2.366	0.0089917	12	3	1.0605	0.14447
MANBA	ENSG00000109323	4	103552660	103682151	203	13	5.2938	5.9906e-08	71	5	3.068	0.0010775	73	5	0.46042	0.32261	216	18	1.1866	0.1177	13	4	1.082	0.13963	35	4	2.3694	0.0089082	196	13	3.3314	0.00043205					51	8	3.8478	5.9586e-05	218	20	4.4681	3.9456e-06	208	14	4.279	9.3861e-06	98
SLC6A9	ENSG00000196517	1	44457172	44497139	67	13	5.0349	2.3901e-07	11	3	2.0488	0.020243	11	4	-1.0394	0.8507	75	16	0.59688	0.27529	7	3	-0.78395	0.78347	11	4	1.5493	0.060658	71	15	-0.37951	0.64785	55	13	0.51663	0.30271	17	6	0.3824	0.35108	76	17	0.64756	0.25864	70	14	0.69065	0.24489	18
ARTN	ENSG00000117407	1	44398992	44402913	10	4	4.5079	3.2737e-06									10	4	0.19251	0.42367									10	4	-1.5635	0.94104	5	2	-1.1138	0.86732	3	2	0.3886	0.34879	9	3	0.73637	0.23075	10	4	-0.25681	0.60134
KCNH3	ENSG00000135519	12	49932940	49952091	40	6	4.453	4.2343e-06					15	2	-0.57836	0.71849	41	7	-0.48235	0.68522	3	2	-0.63146	0.73613	9	2	-1.2439	0.89323	36	5	-0.60473	0.72732	34	5	-1.3136	0.90551	11	3	-0.16267	0.56461	37	6	0.16418	0.43479	41	7	0.79675	0.2128	18
HYAL3	ENSG00000186792	3	50330262	50336899	4	2	4.3621	6.4407e-06									6	4	-0.51796	0.69776									5	3	-1.2412	0.89274	9	3	0.44589	0.32784	4	2	-0.48922	0.68766	6	4	1.4948	0.067482	4	2	1.1042	0.13475
MMP24	ENSG00000125966	20	33814457	33864801	81	11	4.1817	1.447e-05	13	3	1.1091	0.1337	15	4	3.5149	0.00021993	78	12	-0.197	0.57809	8	3	-0.69378	0.75609	11	3	-0.43115	0.66682	59	9	0.23294	0.4079	66	10	0.91007	0.18139	19	6	2.8714	0.002043	83	12	0.45479	0.32463	85	12	1.8709	0.030676	17
DAGLA	ENSG00000134780	11	61447905	61514473	109	14	4.1089	1.9873e-05	24	5	1.8391	0.032951	30	7	-0.63346	0.73678	134	20	-0.78204	0.78291	13	5	-2.0064	0.97759	23	5	1.4842	0.06888	119	16	-0.65437	0.74356	105	13	0.56118	0.28734	33	8	0.66721	0.25232	126	19	1.5331	0.062621	120	16	0.025346	0.48989	34
COL19A1	ENSG00000082293	6	70576463	70919679	775	50	4.09	2.1572e-05	296	32	-0.70631	0.76	327	37	0.13007	0.44826	839	64	-0.83797	0.79898	82	27	0.95926	0.16871					793	54	-0.27699	0.60911	614	52	-1.0911	0.86238	198	39	-0.73234	0.76802	821	62	0.083094	0.46689	803	54	1.7817	0.0374	350
CD160	ENSG00000117281	1	145695798	145715614	20	2	4.0873	2.1821e-05									24	4	-0.28879	0.61363									20	2	1.0494	0.14699	20	2	-0.53822	0.70479	6	2	1.235	0.10841	23	3	1.9287	0.026886	21	3	0.2841	0.38817
FAM19A5	ENSG00000219438	22	48885272	49246724	1628	118	4.0633	2.4191e-05	345	61	-0.82881	0.7964	394	69	0.63539	0.26259	2149	162	0.11349	0.45482	172	62	-1.6873	0.95422	196	57	0.51592	0.30295	1914	146	-0.85037	0.80244	1623	123	-1.996	0.97703	320	80	0.1696	0.43266	2119	168	0.12264	0.4512	1766	125	-1.7662	0.96132	541
ANTXR2	ENSG00000163297	4	80822303	81046608	497	29	4.0117	3.0136e-05	101	13	-0.41829	0.66213	112	14	-0.98489	0.83766	538	35	-0.10798	0.54299	26	8	0.61584	0.269	51	9	1.0402	0.14913	500	31	-2.3287	0.99006	443	27	4.4549	4.1958e-06	71	14	1.2324	0.1089	506	30	-0.24458	0.59661	508	27	-0.57784	0.71831	126
AURKA	ENSG00000087586	20	54944445	54967393	22	6	3.8778	5.2693e-05	10	2	-1.2647	0.897	11	3	-0.45877	0.6768	48	18	-0.34252	0.63402	8	3	-0.96783	0.83344	7	3	0.42407	0.33576	34	11	1.6298	0.051577	30	10	-0.20599	0.5816	15	6	-1.7227	0.95753	43	15	0.58179	0.28035	22	6	-1.2485	0.89408	21
RPS6KA5	ENSG00000100784	14	91336799	91526980	379	25	3.8693	5.4568e-05	111	9	2.5508	0.0053742	116	10	2.8963	0.0018878	411	27	1.124	0.1305	28	6	1.0644	0.14358	53	7	0.43116	0.33318	374	25	1.8598	0.031455	280	15	-0.056982	0.52272	63	10	0.032898	0.48688	389	28	3.7861	7.6509e-05	401	29	-0.85901	0.80483	126
CSNK1G2	ENSG00000133275	19	1941188	1981337	111	9	3.8354	6.2685e-05	13	3	4.6054	2.0584e-06	12	3	-0.66109	0.74572	129	14	0.41732	0.33822	4	2	0.12626	0.44976	7	2	-0.22351	0.58843	126	11	-1.0084	0.84338	121	11	0.53171	0.29746	14	4	-0.74312	0.7713	148	17	1.3456	0.089215	125	10	0.084723	0.46624	19
GPM6A	ENSG00000150625	4	176554085	176923815	965	75	3.7991	7.2618e-05	150	29	-0.55697	0.71123	251	48	-0.080076	0.53191	1133	89	0.12429	0.45054	82	31	-2.2161	0.98666	117	31	0.3227	0.37346	1043	72	0.73223	0.23201	746	76	0.10552	0.45798	190	51	0.027033	0.48922	1084	82	2.9991	0.0013541	1055	79	0.32363	0.37311	301
HYAL1	ENSG00000114378	3	50337320	50349812	16	6	3.7858	7.6601e-05									15	6	2.4251	0.007653									17	6	-0.63871	0.73849	10	3	-0.32017	0.62558	3	2	1.576	0.057509	12	4	0.97472	0.16485	17	6	0.86509	0.19349
KCNJ13	ENSG00000115474	2	233631174	233641278	25	6	3.7703	8.1538e-05	12	4	1.8097	0.03517	12	4	2.4366	0.0074127	26	6	1.4581	0.072402	4	2	-0.047198	0.51882	5	2	0.30778	0.37912	25	6	0.36474	0.35765	22	5	1.7243	0.042324	5	2	-0.46285	0.67827	26	6	2.7081	0.0033839	26	6	1.6359	0.05093	12
CD40	ENSG00000101017	20	44746911	44758502	25	8	3.7456	8.9997e-05	10	4	-0.15938	0.56332	13	6	0.92693	0.17698	23	9	-0.81457	0.79234					4	2	2.1002	0.017856	25	9	0.45725	0.32375	29	11	6.8129	4.7824e-12	9	3	3.201	0.00068473	23	9	-0.46449	0.67885	25	8	0.53372	0.29677	17
SIRPB1	ENSG00000101307	20	1544167	1600707	61	12	3.6465	0.00013294	6	2	0.014699	0.49414	16	4	-0.051716	0.52062	40	10	-0.92713	0.82307	5	2	9.7341e-05	0.49996	6	2	1.8406	0.032837	86	15	-0.16795	0.56669	48	11	-0.63259	0.7365	12	4	-0.74968	0.77328	51	12	0.62989	0.26438	63	13	0.85423	0.19649	18
LY96	ENSG00000154589	8	74903587	74941322	95	13	3.6233	0.00014545	18	3	-0.97507	0.83524	23	4	-1.5169	0.93535	102	15	0.68405	0.24697					6	2	1.7093	0.0437	95	13	0.45697	0.32385	73	10	2.0334	0.021004	11	5	1.0283	0.1519	103	16	0.66588	0.25274	96	13	0.88417	0.1883	28
CACNA2D1	ENSG00000153956	7	81575760	82073114	1395	92	3.5822	0.00017037	419	52	-1.1451	0.87391	529	61	-0.67184	0.74916	1548	108	-1.0128	0.84442	157	47	-0.98328	0.83727	230	50	-0.13061	0.55196	1480	101	-1.082	0.86037	1124	83	-0.74214	0.771	313	60	-0.3729	0.64539	1457	106	2.2674	0.011684	1449	96	1.2278	0.10977	559
SEMA3F	ENSG00000001617	3	50192478	50226508	58	9	3.5682	0.00017971	13	3	3.763	8.3942e-05	13	3	2.1722	0.014922	65	12	0.8859	0.18784					8	2	4.0635	2.4166e-05	56	8	-0.23212	0.59178	57	9	-0.096004	0.53824	13	3	4.5549	2.6202e-06	63	11	5.2088	9.5032e-08	61	10	1.1409	0.12695	14
OLFM4	ENSG00000102837	13	53602894	53626192	72	16	3.566	0.00018124	36	8	0.82645	0.20427	35	9	-0.06108	0.52435	77	19	2.997	0.0013631	18	7	0.31269	0.37726	29	8	1.3393	0.090232	77	19	1.3652	0.086098	66	16	1.0435	0.14836	34	9	1.0803	0.14001	77	20	-0.33019	0.62937	75	18	2.054	0.019985	41
MRGPRF	ENSG00000172935	11	68771863	68780877	15	5	3.5495	0.000193									18	6	1.0832	0.13936									16	5	-0.49283	0.68893	11	3	1.3782	0.084077					18	6	0.57101	0.284	15	5	0.94482	0.17238
CTNNB1	ENSG00000168036	3	41236328	41301587	77	7	3.5231	0.00021329	32	2	1.6581	0.048647	40	3	0.18733	0.4257	97	12	0.43256	0.33267	7	2	-0.74226	0.77104	15	2	-0.067602	0.52695	90	10	-1.1993	0.8848	71	6	0.088171	0.46487	23	4	-0.62008	0.7324	97	12	1.1104	0.13342	83	8	1.4809	0.069317	44
CAMKV	ENSG00000164076	3	49895421	49907655	16	4	3.5034	0.00022965					9	2	3.6387	0.00013702	16	4	1.6059	0.054153					6	2	5.6893	6.3772e-09	15	3	0.55047	0.291	15	3	-0.67059	0.74876	6	2	5.552	1.4124e-08	17	4	5.6592	7.6035e-09	17	4	1.5462	0.061034	9
ITPR3	ENSG00000096433	6	33588142	33664351	317	32	3.4965	0.00023568	78	13	2.2357	0.012684	88	16	-0.30751	0.62077	326	37	0.64764	0.25861	28	9	0.39655	0.34585	58	14	1.1626	0.1225	320	35	1.5297	0.063042	281	29	12.84	4.8767e-38	65	15	1.5962	0.055218	313	36	1.4501	0.073516	320	33	2.3595	0.0091491	96
CD247	ENSG00000198821	1	167399877	167487847	174	32	3.4299	0.00030193	45	12	1.8368	0.03312	84	21	-1.1772	0.88044	243	48	0.56461	0.28617	38	19	3.9276	4.2896e-05	37	11	1.8912	0.0293	274	49	0.47292	0.31813	259	49	3.1376	0.00085173	70	23	1.7026	0.044324	294	58	0.59098	0.27727	196	36	0.4963	0.30984	122
PRKACA	ENSG00000072062	19	14202500	14228896	15	2	3.4087	0.00032636									28	7	-1.5224	0.93604													15	2	-0.28235	0.61116					29	8	0.90117	0.18375	17	2	1.12	0.13136
NR2E3	ENSG00000031544	15	72084977	72110600	44	9	3.3838	0.00035743	6	2	1.5764	0.057467	5	2	-0.3031	0.61909	51	15	-1.164	0.87779	4	2	0.8458	0.19883					41	10	1.4265	0.076863	35	8	-0.65439	0.74357	9	4	-1.4078	0.9204	43	11	2.6668	0.0038289	48	11	-1.0666	0.85692	12
CACNA1D	ENSG00000157388	3	53528683	53847760	622	58	3.3769	0.00036648	257	31	3.6065	0.0001552	294	39	-0.33195	0.63004	764	75	-0.93378	0.82479	88	31	-0.40564	0.6575	153	34	1.0176	0.15444	727	73	-0.64683	0.74113	603	59	-2.162	0.98469	214	48	0.095482	0.46197	742	79	1.4759	0.069981	692	69	1.0655	0.14333	323
MST1	ENSG00000173531	3	49721380	49726934	8	4	3.3555	0.00039614									7	3	-0.0078308	0.50312									8	4	-0.337	0.63194	6	2	-0.28562	0.61242					6	3	3.7127	0.00010254	8	4	1.8268	0.033865
SNRK	ENSG00000163788	3	43328004	43466256	152	20	3.2506	0.00057587	42	5	0.40926	0.34117	35	6	1.1107	0.13336	184	30	0.56597	0.28571	10	4	0.54603	0.29252	29	5	2.15	0.015778	158	23	1.1874	0.11754	120	16	-1.0721	0.85816	40	9	0.44331	0.32877	172	28	2.0457	0.020392	165	24	2.0929	0.018177	58
MASP1	ENSG00000127241	3	186935942	187009810	195	32	3.2392	0.00059934	86	14	-0.85523	0.80379	110	20	0.097841	0.46103	231	42	-0.89921	0.81573	36	12	0.23424	0.4074	64	16	-0.20524	0.58131	220	39	0.67867	0.24867	187	33	1.5213	0.064087	77	19	-1.0875	0.8616	226	41	1.3744	0.084662	205	34	-0.44617	0.67226	117
PRKD1	ENSG00000184304	14	30045687	30661104	1379	100	3.2332	0.00061202	345	44	2.4558	0.0070279	409	56	1.0219	0.15343	1531	112	-1.672	0.95274	94	31	1.2641	0.1031	175	39	-1.3856	0.91707	1433	108	-0.40305	0.65654	1199	97	0.58978	0.27767	250	57	-0.16748	0.56651	1446	119	2.5622	0.0052008	1435	104	1.0479	0.14734	459
LATS1	ENSG00000131023	6	149979289	150039392	77	3	3.2192	0.0006427									89	5	-1.2373	0.892									78	3	2.6067	0.0045704	71	2	0.73314	0.23174					86	5	0.92824	0.17664	79	3	1.8755	0.030361
CAPZA2	ENSG00000198898	7	116451124	116562103	174	19	3.1748	0.00074977	52	5	0.44663	0.32757	62	7	1.3876	0.082622	188	22	-0.47047	0.68099	14	4	0.11249	0.45522	24	4	1.0371	0.14985	178	20	-0.0008249	0.50033	150	15	0.95703	0.16928	28	5	0.55251	0.2903	181	22	1.7877	0.036911	176	19	0.30929	0.37855	65
KAT2B	ENSG00000114166	3	20081515	20195896	464	31	3.1654	0.00077425	106	17	1.2187	0.11148	114	19	1.4061	0.079847	475	34	0.61203	0.27026	37	12	-0.27534	0.60847	71	15	0.73792	0.23028	482	34	3.1721	0.00075671	393	27	-0.99938	0.84119	97	20	-0.79564	0.78688	472	34	0.83246	0.20257	478	33	-0.36648	0.643	125
KCNA6	ENSG00000151079	12	4918342	4960277	224	28	3.1528	0.00080845	102	15	-0.46704	0.67976	109	16	-0.61207	0.72975	216	29	0.15827	0.43712	26	8	-0.64354	0.74006					205	25	-0.74429	0.77165	193	24	-0.66078	0.74562	52	12	1.3095	0.095176	218	29	1.5342	0.062495	225	28	-0.51091	0.69529	111
CHRM3	ENSG00000133019	1	239549865	240078750	1144	80	3.1449	0.00083069	327	36	-0.71466	0.76259	414	50	-1.38	0.91621	1282	104	-0.7495	0.77322	126	41	-1.3425	0.91028	187	41	-1.4873	0.93154	1261	93	-0.14647	0.55822	1049	84	0.40514	0.34269	296	55	-0.10846	0.54318	1278	104	0.18571	0.42633	1197	86	1.3004	0.096724	477
OPRD1	ENSG00000116329	1	29138654	29190208	167	19	3.1333	0.00086437	26	4	-0.42851	0.66586	43	6	0.16043	0.43627	161	20	0.8416	0.20001	14	5	-0.6261	0.73438	22	4	1.1812	0.11876	156	18	-1.057	0.85473	129	14	0.78637	0.21583	27	6	0.26553	0.3953	158	21	-0.18454	0.57321	168	20	-0.88752	0.8126	46
NFKB1	ENSG00000109320	4	103422486	103538459	205	12	3.1111	0.00093193	88	6	0.63278	0.26344	91	7	-0.085632	0.53412	213	14	1.519	0.064379	18	6	1.1492	0.12524	38	4	1.9469	0.025775	202	13	2.6378	0.0041718					56	8	3.7422	9.121e-05	244	19	4.5149	3.1669e-06	209	13	1.5076	0.065834	114
MET	ENSG00000105976	7	116312444	116438440	165	25	3.1072	0.00094446	59	8	1.0306	0.15136	69	10	0.5571	0.28873	203	37	0.050536	0.47985	25	8	-1.0384	0.85047	43	7	2.1476	0.015873	181	30	-0.98489	0.83766	127	19	-0.43022	0.66648	56	11	0.61971	0.26773	200	36	0.54496	0.29289	181	30	0.55897	0.28809	79
IGF1R	ENSG00000140443	15	99192200	99507759	662	67	3.1062	0.00094767	255	32	1.2155	0.11208	308	40	0.65704	0.25558	921	100	1.0959	0.13656	101	37	-2.1609	0.98465	144	34	0.40207	0.34382	850	84	1.4582	0.072387	735	84	-0.69473	0.75639	203	50	-0.55178	0.70945	899	94	0.12588	0.44991	719	74	-0.32505	0.62743	353
MLTK	ENSG00000091436	2	173940163	174132738	597	34	3.0941	0.00098694	128	17	0.85858	0.19529	145	22	2.0917	0.018234	640	40	-1.8846	0.97026	36	10	0.78816	0.2153	77	16	2.055	0.019937	581	38	-1.3281	0.90793	355	29	-0.21498	0.58511	93	18	0.21435	0.41514	626	38	2.078	0.018856	614	37	-1.2311	0.89085	161
BDNF	ENSG00000176697	11	27676440	27743605	96	11	3.069	0.001074	28	4	8.6912	1.7933e-18	27	4	1.7561	0.039537	102	15	1.4336	0.075849	7	3	1.1724	0.12053	15	3	-0.47859	0.68388	99	13	-0.80093	0.78841	92	11	0.67669	0.2493	21	5	0.37848	0.35254	105	16	2.0627	0.019572	99	12	0.76412	0.2224	29
GPX5	ENSG00000224586	6	28493702	28502729	23	6	3.0611	0.0011025	8	2	-0.83174	0.79722	7	2	-0.37543	0.64633	23	6	-0.23782	0.59399	5	2	0.92652	0.17709	7	2	-0.28613	0.61261	21	5	1.0896	0.13794	24	6	4.251	1.0643e-05	8	2	3.2879	0.00050475	23	6	-0.26793	0.60562	23	6	0.26833	0.39422	8
GRM4	ENSG00000124493	6	33989628	34123399	418	41	3.0528	0.0011337	66	11	0.76204	0.22302	99	18	-1.2731	0.89852	485	53	0.88774	0.18734	33	10	-0.11835	0.54711	38	9	-0.33318	0.6305	444	46	0.52631	0.29934	386	41	0.42833	0.3342	65	16	0.094558	0.46233	481	52	0.4169	0.33838	440	44	0.47752	0.3165	119
BACE2	ENSG00000182240	21	42539728	42654445	183	32	3.0251	0.0012426	90	17	2.7527	0.0029556	106	21	0.014768	0.49411	349	64	4.7591	9.7228e-07	55	19	0.8879	0.1873	71	19	2.3937	0.0083401	310	53	-0.23513	0.59295	250	48	-0.5913	0.72284	89	27	2.8329	0.0023066	346	66	2.3705	0.0088823	204	37	-0.13702	0.55449	131
LPHN1	ENSG00000072071	19	14260750	14316999	50	5	3.0143	0.001288									121	23	-1.8493	0.96779									21	2	-0.65343	0.74326	24	2	-0.45765	0.6764	11	3	0.29671	0.38335	125	26	1.1358	0.12802	56	7	0.46308	0.32165	13
IL19	ENSG00000142224	1	206972215	207016324	110	16	3.0021	0.0013407	40	6	1.261	0.10365	50	8	0.63138	0.2639	121	19	-1.3808	0.91633	13	5	0.19281	0.42355	28	6	0.34597	0.36468	114	17	0.59539	0.27579	108	16	-0.0032152	0.50128	38	8	3.0221	0.0012553	114	19	-0.83276	0.79751	111	16	0.19923	0.42104	54
MYO3B	ENSG00000071909	2	171034655	171511681	1311	117	2.9999	0.0013505	413	67	-2.2121	0.98652	469	82	-1.3654	0.91393	1630	154	1.0799	0.14009	152	62	-0.070803	0.52822	230	66	0.67463	0.24996	1530	135	0.12124	0.45175	1279	125	-0.92825	0.82336	351	88	0.69501	0.24352	1580	147	0.1631	0.43522	1365	124	3.0628	0.0010964	572
GRK4	ENSG00000125388	4	2965335	3042474	233	17	2.9874	0.0014066	55	5	-0.4384	0.66945	61	6	-0.34835	0.63621	251	20	0.75817	0.22417	10	2	-0.47227	0.68163	32	4	0.18827	0.42533	240	18	-0.98914	0.8387	191	14	0.28103	0.38934	38	5	0.8626	0.19418	235	19	3.1564	0.0007986	235	17	1.4495	0.073603	66
CSPG5	ENSG00000114646	3	47603729	47622282	21	4	2.95	0.0015886									24	5	0.88653	0.18767									20	3	0.0593	0.47636	16	2	0.26309	0.39624	9	2	0.092733	0.46306	22	4	0.94818	0.17152	22	4	1.6984	0.044718
DAG1	ENSG00000173402	3	49506146	49573048	101	10	2.9476	0.0016011	23	4	-0.39694	0.65429	24	4	1.7279	0.042007	107	12	-0.76612	0.7782	4	2	0.1066	0.45755	15	3	6.79	5.6055e-12	103	11	0.76711	0.22151	79	6	0.32072	0.37421	25	5	6.0201	8.7142e-10	105	12	4.1974	1.3499e-05	103	11	2.5012	0.0061884	25
PCSK7	ENSG00000160613	11	117075053	117103241	94	15	2.9339	0.0016739	14	4	-0.32444	0.6272	19	4	2.0639	0.019515	87	16	0.58391	0.27964	7	3	-0.00086672	0.50035	10	3	0.027581	0.489	87	15	1.2209	0.11106	70	13	0.93556	0.17475	16	6	0.69825	0.24251	86	16	0.093469	0.46277	98	16	1.9272	0.026975	23
GHR	ENSG00000112964	5	42423879	42721979	543	28	2.8836	0.0019659	139	12	0.79316	0.21384	154	14	-0.11993	0.54773	571	35	-0.058298	0.52324	32	7	-0.78836	0.78476	71	9	0.38898	0.34864	544	28	-1.0244	0.84717	453	28	-1.6158	0.94693	97	13	1.0866	0.1386	606	38	-1.1047	0.86536	562	31	0.61004	0.27092	161
P4HTM	ENSG00000178467	3	49027319	49044587	11	3	2.8832	0.0019682									12	3	2.7175	0.0032889									8	2	-0.52198	0.69916	9	2	0.74229	0.22896					12	3	1.7134	0.04332	12	3	1.1125	0.13297
SCN2A	ENSG00000136531	2	166095912	166248818	402	32	2.8817	0.0019777	168	19	0.39424	0.3467	171	20	-0.15313	0.56085	408	32	-0.13002	0.55173	41	12	-1.7501	0.95995	61	12	-1.6656	0.9521	397	30	-0.15736	0.56252	346	25	1.7151	0.043164	79	16	0.23435	0.40736	405	34	3.2301	0.00061875	407	32	1.3432	0.0896	176
OR2B11	ENSG00000177535	1	247614255	247615308	6	2	2.8726	0.0020354									6	2	1.5323	0.062727									6	2	-1.4453	0.92581	6	2	1.2895	0.098606	5	2	1.9567	0.02519	6	2	-0.17859	0.57087	6	2	0.12683	0.44954
SLC39A5	ENSG00000139540	12	56623833	56631630	9	2	2.8567	0.0021406									9	2	-0.47684	0.68326																					10	2	1.0888	0.13811	10	2	1.3697	0.085385
PXDN	ENSG00000130508	2	1635659	1748624	292	30	2.8559	0.0021458	60	13	-0.083583	0.53331	77	16	-0.38392	0.64948	384	50	-0.83769	0.7989	28	11	-0.44213	0.6708	46	14	-0.32788	0.6285	360	44	0.89813	0.18456	297	35	-0.15247	0.56059	59	18	-0.52164	0.69904	351	49	-0.10164	0.54048	351	37	2.8267	0.0023512	89
RAD51	ENSG00000051180	15	40986972	41024354	74	7	2.8202	0.0023997	22	3	-0.30059	0.61814	21	3	-1.0793	0.85977	75	8	-0.34874	0.63636	3	2	1.5314	0.062831	8	2	-0.82726	0.79595	73	7	0.34856	0.36371	67	6	-0.99375	0.83983	9	2	-0.10467	0.54168	79	9	2.8546	0.0021544	75	7	2.2823	0.011237	23
ALDH2	ENSG00000111275	12	112204691	112247782	39	6	2.8084	0.0024896	14	2	1.002	0.15818	14	2	4.1274	1.8344e-05	42	6	-0.58739	0.72153	8	2	-1.1829	0.88157					37	5	1.5443	0.061256	26	4	2.1525	0.015681	16	4	-0.52376	0.69978	41	6	0.37956	0.35214	40	6	1.1987	0.11531	15
CATSPER4	ENSG00000188782	1	26517052	26529459	65	10	2.7735	0.0027724	23	5	-1.4895	0.93182	24	6	0.037095	0.4852	64	10	1.0412	0.14889	7	3	0.23121	0.40857	13	4	0.019666	0.49215	64	10	-0.29024	0.61418	54	10	-0.37705	0.64693	14	5	-0.80748	0.7903	61	10	-0.91452	0.81978	65	10	1.5864	0.056322	25
CYP20A1	ENSG00000119004	2	204103663	204163009	107	11	2.7676	0.0028232	25	3	2.0412	0.020617	27	3	1.4144	0.078627	117	14	0.21674	0.41421					22	3	-1.5651	0.94122	113	13	1.4593	0.072242	87	8	-1.1284	0.87043	27	3	-0.14351	0.55706	115	14	2.6499	0.0040258	114	13	1.4636	0.071651	27
SRPK2	ENSG00000135250	7	104751151	105039755	500	16	2.7637	0.0028577	113	5	1.8902	0.029364	138	7	0.89236	0.1861	538	21	1.0125	0.15566	23	5	-1.5592	0.94053	91	6	-0.55446	0.71037	487	17	0.58065	0.28074	402	12	-0.48829	0.68733	119	8	-0.75485	0.77483	519	20	2.1402	0.016171	527	17	3.4748	0.00025563	145
FURIN	ENSG00000140564	15	91411822	91426688	26	5	2.7514	0.0029675	6	2	0.28724	0.38696	7	2	3.3705	0.00037515	30	7	-0.92236	0.82183					4	2	3.7183	0.00010027	29	6	-1.3219	0.90689	17	4	-0.7378	0.76968	10	4	1.1003	0.1356	28	6	-0.54388	0.70674	26	5	-0.6061	0.72778	8
CD34	ENSG00000174059	1	208057594	208084747	84	15	2.7493	0.0029861	32	6	0.14976	0.44048	34	7	0.23718	0.40626	87	16	-0.74784	0.77272	9	4	1.2896	0.098591	22	7	1.5429	0.061429	85	15	-1.0788	0.85966	76	13	0.18329	0.42729	28	8	-0.088065	0.53509	88	16	0.28278	0.38867	84	15	1.5067	0.065948	37
CHRDL2	ENSG00000054938	11	74407474	74442430	65	15	2.7351	0.0031183	15	4	1.8345	0.033291	15	4	1.2434	0.10686	87	23	0.22078	0.41263	7	4	-0.059681	0.5238	10	4	2.0425	0.02055	82	21	-0.82771	0.79608	63	15	-1.9741	0.97582	17	6	1.3454	0.089246	85	23	0.59621	0.27552	73	18	-0.36121	0.64103	21
ERP29	ENSG00000089248	12	112451120	112461255	12	4	2.7318	0.0031492									14	5	-0.064112	0.52556									10	3	1.7509	0.039977	7	3	1.4565	0.072629	4	2	-0.6169	0.73135	13	5	-0.23915	0.59451	12	4	0.7909	0.2145
IL10	ENSG00000136634	1	206940947	206945839	16	5	2.7277	0.0031893	9	3	-0.87638	0.80959	12	4	-0.064846	0.52585	16	5	2.3526	0.0093202	6	3	-0.032357	0.51291	5	2	1.6748	0.046985	16	5	2.3309	0.0098793	18	6	1.1111	0.13326	11	3	3.139	0.00084771	16	5	-0.56133	0.71271	16	5	0.40847	0.34146	12
FKBP6	ENSG00000077800	7	72742167	72772634	53	5	2.7273	0.003193									50	5	-0.2935	0.61543													37	2	-0.45919	0.67695	24	2	2.001	0.022699	57	6	1.7219	0.042545	53	5	0.89338	0.18583
EDEM2	ENSG00000088298	20	33703167	33865928	355	22	2.7136	0.0033282	81	11	0.98201	0.16305	82	12	3.5071	0.00022649	361	25	1.2871	0.099025	24	7	1.6308	0.05147	53	9	-0.7253	0.76587	326	20	0.81824	0.20661	294	19	1.8649	0.031097	77	14	1.9873	0.023446	355	24	0.35544	0.36113	366	23	1.0454	0.14792	89
GRID2	ENSG00000152208	4	93225550	94695707	3537	108	2.7066	0.0033989	742	58	1.0049	0.15748	873	66	0.021051	0.4916	3592	120	-0.51002	0.69498	211	50	-0.6266	0.73454	371	52	0.15558	0.43818	3471	112	-1.2264	0.88998	2579	90	-0.4462	0.67227	488	67	-0.49279	0.68892	3554	121	1.6521	0.049253	3665	115	0.73511	0.23113	967
EPHA1	ENSG00000146904	7	143087382	143105985	46	14	2.7018	0.0034486									46	15	0.56901	0.28467	5	2	2.5734	0.0050354	7	2	0.96059	0.16838	47	15	2.8526	0.0021683	39	12	0.4775	0.3165	19	6	0.79502	0.2133	46	14	1.6064	0.054088	47	15	1.4002	0.08073	11
KBTBD12	ENSG00000187715	3	127634075	127706514	144	16	2.7004	0.0034624	43	7	-1.7753	0.96207	58	8	1.1346	0.12827	169	22	0.46512	0.32092	16	5	-1.4343	0.92426	33	7	0.93518	0.17485	163	20	0.34937	0.36341	122	13	-0.16297	0.56473	42	9	-0.70031	0.75813	172	23	0.23324	0.40779	149	17	0.67	0.25143	59
WNT3	ENSG00000108379	17	44839872	44910520	109	18	2.6736	0.0037518	26	4	-0.17155	0.5681	35	7	1.1096	0.13359	137	27	0.070798	0.47178	11	5	0.27088	0.39324	18	6	3.2595	0.000558	109	18	1.2488	0.10586	100	16	0.66878	0.25182	27	8	1.577	0.057396	121	23	6.5938	2.1435e-11	116	20	4.6839	1.4072e-06	48
HILPDA	ENSG00000135245	7	128095903	128098472	5	2	2.6721	0.0037686									6	3	1.4284	0.076586									6	3	0.2816	0.38913	4	2	0.23459	0.40726					6	3	0.37333	0.35445	5	2	2.068	0.019321	3
MAN2B1	ENSG00000104774	19	12757325	12777556	22	5	2.6712	0.0037785	5	2	0.16332	0.43513					27	7	0.82711	0.20409					5	2	-0.7809	0.78257	20	4	0.29454	0.38417	25	6	0.34147	0.36638	7	2	-0.77013	0.77939	27	8	1.9238	0.027187	28	7	0.99811	0.15911	6
FGF5	ENSG00000138675	4	81187753	81257834	154	17	2.6699	0.003794	47	8	2.418	0.0078022	51	9	-0.82407	0.79505	204	29	2.183	0.014516	12	5	0.26652	0.39492	18	5	-0.03551	0.51416	157	19	0.97771	0.16411	163	21	-1.4292	0.92352	35	10	0.42462	0.33556	193	27	-1.0367	0.85006	159	18	-0.30511	0.61986	57
AGTR1	ENSG00000144891	3	148415571	148460795	99	12	2.6655	0.0038441	21	5	0.69582	0.24327	20	4	-1.0139	0.84468	122	18	-0.12274	0.54884	50	9	0.76476	0.22221	14	3	0.22084	0.41261	116	16	0.24311	0.40396	113	16	-0.3834	0.64929	25	7	0.20556	0.41857	121	18	-0.37844	0.64745	105	13	2.2231	0.013104	40
UGT2B11	ENSG00000213759	4	70065669	70080449	56	10	2.6632	0.0038705									57	11	0.69351	0.24399									31	6	0.89378	0.18572	20	4	0.16917	0.43283					52	9	-0.469	0.68047	56	10	-0.44467	0.67172
SLC12A7	ENSG00000113504	5	1050499	1112150	74	9	2.6555	0.0039596	14	3	-0.15701	0.56238					235	43	-0.28094	0.61062	9	3	0.6572	0.25553	15	4	-0.80819	0.79051	161	22	0.042845	0.48291	123	16	-1.7041	0.95582	32	9	0.82415	0.20493	219	39	-1.3057	0.90417	114	13	0.75142	0.2262	24
PDE1C	ENSG00000154678	7	31790793	32338941	1924	112	2.6414	0.0041285	523	59	3.0488	0.0011488	661	76	0.13691	0.44555	2018	123	0.74792	0.22726	187	57	-0.54359	0.70664	328	63	-1.5608	0.94071	1985	120	0.26184	0.39672	1610	104	0.48315	0.31449	408	77	-0.38653	0.65045	1943	121	0.92685	0.177	1987	117	-0.015893	0.50634	727
SERPINB11	ENSG00000206072	18	61314813	61391127	201	11	2.6377	0.0041731	92	4	0.018392	0.49266	96	5	1.4956	0.067379	226	15	-1.3189	0.90639	17	5	-1.0758	0.85899	35	5	-1.4946	0.9325	206	12	2.1151	0.017209	174	8	-0.32986	0.62925	40	6	-0.38678	0.65054	222	15	-0.34124	0.63354	205	11	0.37688	0.35313	100
CEL	ENSG00000170835	9	135937365	135947248	4	2	2.629	0.0042819																					6	3	0.23342	0.40772	6	3	-0.94921	0.82874					5	2	2.7964	0.0025838	5	2	0.31754	0.37542
ALDH16A1	ENSG00000161618	19	49956426	49974305	56	6	2.6239	0.0043463	5	2	-1.2984	0.90292	5	2	-1.3389	0.9097	46	8	-0.79499	0.78669									43	5	0.8378	0.20107	38	4	0.33433	0.36906					39	8	1.7953	0.036303	58	7	-1.5118	0.93471	9
ACTN2	ENSG00000077522	1	236849754	236927931	234	30	2.616	0.0044486	58	12	0.61677	0.26869	70	16	-0.25783	0.60173	274	31	0.37655	0.35325	30	11	0.26445	0.39572	41	12	1.2874	0.098976	258	26	0.24736	0.40231	228	31	-0.8752	0.80927	60	17	1.0549	0.14574	261	30	0.48285	0.3146	246	32	3.1912	0.00070833	96
RHCE	ENSG00000188672	1	25688740	25756683	79	3	2.6078	0.0045562	4	2	-0.55433	0.71032	3	2	-0.32052	0.62571	79	7	-0.72862	0.76688									54	2	1.1649	0.12204	52	2	0.48767	0.31289	13	3	0.40747	0.34183	71	5	-0.13573	0.55398	79	3	2.8618	0.0021059	5
STK32C	ENSG00000165752	10	134020996	134145351	372	28	2.6007	0.0046516	71	10	-0.11719	0.54665	75	10	-0.80683	0.79012	559	51	0.12028	0.45213	27	9	-0.35599	0.63908	34	9	-0.082913	0.53304	531	46	1.5069	0.065916	412	39	0.99904	0.15889	52	15	1.2174	0.11173	535	50	3.6479	0.0001322	436	37	-0.10232	0.54075	102
IFIT1	ENSG00000185745	10	91152303	91163745	25	7	2.5787	0.0049591	7	2	0.36496	0.35757	6	2	2.042	0.020574	29	9	0.24009	0.40513									23	7	0.22524	0.41089	24	8	1.7355	0.041328	5	2	1.5088	0.065673	27	8	0.092196	0.46327	25	7	-0.081211	0.53236	7
KCNJ3	ENSG00000162989	2	155554811	155714863	445	49	2.5722	0.0050527	148	21	-0.51262	0.69589	178	29	-0.083986	0.53347	489	61	0.052919	0.4789	41	14	-0.19763	0.57833	65	14	-0.37487	0.64612	473	56	0.28097	0.38937	356	41	-0.4436	0.67133	92	23	0.36061	0.35919	458	55	2.1522	0.015691	468	55	0.85282	0.19688	198
ADAMTS15	ENSG00000166106	11	130318869	130346532	48	9	2.5673	0.0051249	8	2	-0.55865	0.7118	11	3	-1.3594	0.91299	68	16	-0.87147	0.80825	6	2	1.2825	0.099837	10	3	0.8934	0.18582	62	13	0.63172	0.26378	47	8	-0.3937	0.6531	13	4	-0.94088	0.82662	63	15	0.0054671	0.49782	54	10	-1.565	0.94121	13
NIM1K	ENSG00000177453	5	43192173	43280952	190	32	2.5601	0.0052323	26	7	2.3801	0.0086538	33	9	-0.75906	0.77609	201	36	-0.74059	0.77053	8	3	0.96588	0.16705	12	4	-1.2129	0.88741	181	30	-0.41996	0.66274	144	24	-1.4089	0.92057	27	9	-0.43888	0.66963	198	37	-1.0688	0.85742	204	35	-0.22081	0.58738	33
GGTLC1	ENSG00000149435	20	23965690	23969416	9	3	2.5324	0.0056648									8	3	-1.0949	0.86323									16	5	0.72697	0.23362	10	4	0.52894	0.29842					7	3	0.80924	0.20919	13	4	0.58857	0.27808
GABRR3	ENSG00000183185	3	97705517	97754148	79	10	2.529	0.0057194	47	6	-0.7182	0.76368	50	8	-0.51737	0.69755	113	19	-0.64028	0.739	12	4	-0.088812	0.53538	22	5	-0.61768	0.73161	108	18	-0.98675	0.83812	94	14	1.2571	0.10436	30	7	0.24696	0.40247	110	18	0.17498	0.43055	96	14	-0.10362	0.54127	55
NPR1	ENSG00000169418	1	153651113	153666468	15	4	2.5189	0.005886	5	2	2.2579	0.011977					17	5	0.38938	0.3485									14	4	0.2762	0.3912	13	3	0.0090559	0.49639	6	2	-1.0952	0.86328	17	6	-0.58479	0.72065	16	5	1.3072	0.095574	5
BTD	ENSG00000169814	3	15642848	15687329	91	13	2.508	0.0060712	12	3	1.7182	0.04288	11	3	-0.25007	0.59873	84	13	-0.74113	0.77069					9	2	1.1155	0.13233	87	14	-0.0055453	0.50221	66	10	1.8695	0.03078	17	6	-0.71425	0.76246	83	13	1.4033	0.080261	93	14	0.53707	0.29561	14
PEAK1	ENSG00000173517	15	77400471	77712486	447	21	2.5066	0.0060956	130	10	1.9352	0.026482	132	11	1.5603	0.059349	451	24	2.1191	0.01704	18	4	1.1175	0.13189	58	7	1.9755	0.024108	456	25	0.16357	0.43503	335	14	1.7525	0.039848	68	9	0.20702	0.418	438	25	3.0479	0.0011522	464	23	0.49777	0.30932	134
DCLK2	ENSG00000170390	4	150999426	151178609	499	37	2.4994	0.0062208	83	13	-0.35301	0.63796	112	19	1.0691	0.14252	526	35	-1.4652	0.92857	32	11	-1.3898	0.9177	64	14	0.66028	0.25454	505	34	2.4983	0.0062389	407	29	1.0198	0.15391	78	17	0.060565	0.47585	489	39	-0.056324	0.52246	516	34	1.9138	0.02782	123
PDGFRL	ENSG00000104213	8	17433942	17501580	439	43	2.4854	0.0064708	74	12	3.3941	0.00034427	107	19	2.4686	0.0067828	489	48	0.76655	0.22167	40	13	-0.32004	0.62553	53	11	0.98986	0.16112	492	51	-0.368	0.64356	449	44	1.1537	0.1243	90	22	-0.40027	0.65552	475	50	0.3094	0.37851	452	43	0.35519	0.36122	147
CRHR1	ENSG00000120088	17	43699267	43913194	1011	9	2.48	0.0065683	189	5	0.19731	0.42179	254	8	2.0427	0.020541	1033	9	-1.14	0.87287	32	10	-0.0062956	0.50251	99	7	3.4387	0.00029231	256	9	0.19671	0.42203	821	8	-0.49122	0.68837	124	10	0.41525	0.33898	969	9	5.9215	1.5953e-09	1021	9	4.4166	5.013e-06	263
PRKCQ	ENSG00000065675	10	6469105	6622263	415	52	2.4796	0.0065763	137	26	-1.1113	0.86678	164	33	-0.91472	0.81983	449	65	-0.9889	0.83864	81	22	-0.70984	0.7611	114	28	2.2485	0.012272	421	58	-1.0319	0.84894	385	54	5.5255	1.6424e-08	137	34	-0.25266	0.59973	424	61	0.9828	0.16285	429	54	-0.75768	0.77568	188
OSTN	ENSG00000188729	3	190917030	190983404	190	23	2.4769	0.0066261	70	9	-0.22203	0.58786	72	10	-1.7146	0.95679	219	29	0.31571	0.37611	14	6	-1.8765	0.96971	31	7	-0.41207	0.65985	209	26	0.011285	0.4955	182	21	1.6519	0.049275	38	9	0.68013	0.24821	208	27	0.37134	0.35519	208	26	3.3924	0.00034641	81
PTPN11	ENSG00000179295	12	112856155	112947717	77	12	2.4766	0.006632	17	5	2.1788	0.014674	19	5	3.9183	4.4585e-05	91	16	0.060316	0.47595	5	3	-0.6438	0.74015					58	13	1.9718	0.024314	67	11	3.0346	0.0012042	22	7	0.73972	0.22973	89	15	-0.026669	0.51064	81	12	-0.015722	0.50627	21
HEXA	ENSG00000213614	15	72635775	72668817	48	5	2.4736	0.0066884	24	2	-0.701	0.75835	29	3	-0.1263	0.55025	53	7	-1.1961	0.88417	4	2	0.58123	0.28054	11	2	0.44603	0.32779	49	6	-1.1818	0.88136	41	4	-0.2294	0.59072	20	5	-0.89089	0.81351	56	7	1.8167	0.03463	49	5	-0.23686	0.59362	29
CD48	ENSG00000117091	1	160648536	160681641	60	8	2.4654	0.006843					9	3	0.42652	0.33486	135	21	0.89735	0.18477	9	4	0.59578	0.27566	6	3	2.3344	0.0097872	122	14	-0.64487	0.74049	89	13	0.097386	0.46121	19	8	-0.098108	0.53908	124	20	2.3848	0.0085448	84	11	2.6294	0.0042767	17
FGFR1	ENSG00000077782	8	38268656	38326352	78	15	2.4637	0.0068747	19	3	-0.52735	0.70102	23	5	-0.26302	0.60373	92	20	-0.25697	0.6014	7	4	-0.74213	0.77099	15	5	1.5514	0.060408	74	13	-0.53018	0.702	70	12	0.25917	0.39775	20	7	1.0152	0.155	84	18	2.1782	0.014696	82	16	3.1793	0.00073808	26
ATP1A3	ENSG00000105409	19	42470734	42501649	18	8	2.4636	0.0068772	4	2	1.6868	0.045821					28	14	0.20291	0.4196									17	7	-1.4477	0.92615	12	4	0.52745	0.29894					22	10	3.9504	3.9016e-05	21	9	-0.36084	0.64089	4
LIPN	ENSG00000204020	10	90521163	90537999	72	13	2.459	0.0069664	21	4	-0.57596	0.71768	37	9	0.88736	0.18744	73	14	1.7086	0.043762	8	4	0.049954	0.48008	13	4	0.43341	0.33236	70	13	-0.54915	0.70855	65	11	-1.0723	0.8582	16	5	-0.5842	0.72046	71	14	-0.98674	0.83811	73	13	0.26142	0.39689	38
CRIM1	ENSG00000150938	2	36583069	36778278	495	49	2.4529	0.0070855	249	32	0.81738	0.20686	272	29	-1.2088	0.88663	518	47	-0.84058	0.79971	70	19	-0.5934	0.72354	139	27	1.8596	0.031472	500	50	0.13037	0.44814	440	42	-0.95078	0.82914	171	32	-0.65252	0.74297	519	49	-0.97582	0.83542	502	52	0.93832	0.17404	283
ETNPPL	ENSG00000164089	4	109663196	109684210	59	5	2.4518	0.0071078					10	2	-1.1023	0.86484	60	8	-0.50278	0.69244	4	2	-1.3307	0.90835	8	2	-1.3247	0.90737	67	7	1.4086	0.079479	45	4	-0.88951	0.81314	8	2	0.68962	0.24522	55	6	-0.45942	0.67703	60	5	-0.60784	0.72835	12
HCN1	ENSG00000164588	5	45259349	45696253	446	25	2.4506	0.0071308	120	10	-1.5041	0.93372	130	11	-1.2758	0.89899	468	29	0.41888	0.33765	34	7	-1.0581	0.85498	73	8	0.36198	0.35868	426	23	-0.94372	0.82734	308	17	-0.61187	0.72969	103	11	0.092492	0.46315	485	32	0.66964	0.25154	461	26	-0.87788	0.81	141
PKD2L1	ENSG00000107593	10	102047903	102090243	106	17	2.4458	0.007227	28	6	0.12782	0.44915	36	7	2.2063	0.01368	110	20	1.1925	0.11653	14	6	1.7162	0.043059	27	7	0.030374	0.48788	99	17	0.66624	0.25263	102	17	-0.35059	0.63705	40	11	2.7929	0.002612	102	18	-1.0393	0.85066	109	18	1.7324	0.041599	42
KLHL20	ENSG00000076321	1	173684080	173755840	78	9	2.4328	0.0074916	10	2	0.0013181	0.49947	11	2	0.99429	0.16004	84	12	0.11975	0.45234									85	12	0.49762	0.30938	54	6	2.1385	0.016237	20	4	0.5812	0.28055	81	13	-0.015406	0.50615	83	10	-0.87936	0.8104	11
MAPT	ENSG00000186868	17	43971748	44105700	704	5	2.4286	0.0075795	146	4	0.42324	0.33606	161	4	1.8931	0.029172	733	6	-1.0009	0.84157	18	7	0.33896	0.36732	59	4	3.6502	0.00013102					575	4	-0.29511	0.61605	80	6	0.13487	0.44636	684	6	5.8805	2.0446e-09	711	6	4.6653	1.5411e-06	170
GRIK5	ENSG00000105737	19	42502473	42573650	40	8	2.4285	0.0075811	7	2	2.3323	0.0098415					47	11	-0.28699	0.61294	3	2	0.44859	0.32686	7	2	-0.62336	0.73348	32	5	-0.34734	0.63583	14	3	2.188	0.014334	10	4	1.9906	0.023261	50	13	3.1172	0.00091302	45	9	-0.96076	0.83166	8
DNASE1	ENSG00000213918	16	3661729	3730144	161	15	2.4274	0.0076048	16	5	4.9779	3.2142e-07	26	6	-0.31709	0.62441	175	19	-0.29902	0.61754	12	4	-0.55862	0.71179	21	5	1.5488	0.060719	160	14	0.19109	0.42423	101	15	-0.22601	0.5894	30	9	-0.80795	0.79044	173	18	0.48463	0.31397	164	15	0.31171	0.37763	36
MFAP2	ENSG00000117122	1	17300997	17307330	17	4	2.4263	0.0076266									15	4	0.23132	0.40853									17	4	0.10909	0.45657	13	2	2.9551	0.0015628					14	5	0.83506	0.20184	17	4	1.4134	0.078766
PDE11A	ENSG00000128655	2	178487980	178973066	1630	40	2.4225	0.0077064	538	28	-0.1536	0.56104	599	32	-0.35903	0.64021	1684	50	0.11697	0.45344	105	23	0.56703	0.28535	205	31	-0.08961	0.5357	1641	48	-0.48581	0.68645	1325	35	-0.58918	0.72213	260	32	0.12411	0.45061	1648	49	0.189	0.42505	1689	44	1.781	0.037455	635
WNT9B	ENSG00000158955	17	44910567	44964096	115	14	2.4224	0.0077094	26	4	0.47948	0.3158	29	5	3.1416	0.00084	123	16	-1.2085	0.88657	13	5	-1.262	0.89653	16	4	1.1801	0.11898	113	14	-0.071464	0.52849	95	11	-0.60433	0.72719	24	6	-0.49348	0.68916	113	16	0.69056	0.24492	120	15	0.64626	0.25905	34
GPX6	ENSG00000198704	6	28471073	28495992	69	13	2.4197	0.0077669	13	3	-1.3324	0.90864	11	2	-0.46967	0.6807	73	14	0.4383	0.33058	4	2	1.4997	0.06684	9	2	1.2573	0.10432	62	11	1.143	0.12651	72	14	4.7398	1.0698e-06	18	5	3.1981	0.00069176	74	15	-0.71457	0.76256	69	13	0.95649	0.16941	13
ULK4	ENSG00000168038	3	41288090	42003922	2220	32	2.4148	0.0078715	427	27	1.5706	0.058137	542	27	-0.20825	0.58248	2203	40	2.2142	0.013409	126	25	-0.68071	0.75197	189	25	-0.99894	0.84109	2154	34	-1.0507	0.8533	1774	28	-0.66083	0.74564	295	32	-0.2104	0.58332	2083	38	2.5597	0.0052376	2284	35	0.44874	0.32681	560
FST	ENSG00000134363	5	52776239	52782964	11	5	2.4103	0.0079691					4	2	1.4132	0.078803	11	5	1.1779	0.11942									12	6	-0.43787	0.66926	10	4	0.72076	0.23553					12	6	4.1768	1.4782e-05	11	5	-0.15557	0.56181	4
LAMB2	ENSG00000172037	3	49158547	49170551	9	5	2.4079	0.0080217									12	7	1.0461	0.14776									7	4	0.33153	0.37012	7	4	-1.6274	0.94817	5	3	3.5808	0.00017128	12	7	1.408	0.079562	9	5	0.49529	0.3102
CD209	ENSG00000090659	19	7804879	7812464	16	4	2.4054	0.0080772									27	7	-0.21979	0.58698	3	2	0.51557	0.30308					26	6	-0.1919	0.57609	26	6	-0.29695	0.61675	8	5	1.4695	0.070844	27	7	-2.2406	0.98747	17	4	-0.28059	0.61049	9
RPS6KA1	ENSG00000117676	1	26856252	26901521	85	10	2.4022	0.0081484	26	4	-0.37568	0.64642	27	5	-0.55841	0.71172	97	13	0.0023037	0.49908	10	3	-0.4214	0.66327	16	4	2.0358	0.020885	89	11	-0.59698	0.72474	84	11	-1.1321	0.8712	24	6	0.75183	0.22608	92	12	0.04253	0.48304	86	10	1.3859	0.082895	29
CACNG1	ENSG00000108878	17	65040706	65052909	33	7	2.4018	0.0081582	12	3	-0.68876	0.75451	12	3	0.46664	0.32038	33	8	-1.4024	0.91961	5	2	-0.45223	0.67445	10	3	-1.1616	0.8773	29	7	-0.2984	0.6173	16	4	0.83085	0.20303	13	4	-0.29292	0.61521	32	8	0.46357	0.32148	33	7	1.0727	0.1417	13
CNTF	ENSG00000242689	11	58390146	58393198	5	2	2.4002	0.0081935									5	2	1.1029	0.13503									4	2	2.0623	0.01959	4	2	0.10692	0.45743					5	2	3.0187	0.0012694	5	2	0.81818	0.20663
TARS	ENSG00000113407	5	33440802	33469644	82	11	2.4001	0.0081946	29	5	-1.598	0.94498	31	6	1.0444	0.14814	88	14	2.4581	0.0069833	7	3	0.79362	0.21371	16	3	-0.72507	0.76579	86	13	1.1308	0.12907	68	9	-1.0074	0.84313	18	4	-0.19932	0.579	86	14	-0.54617	0.70753	88	13	0.6787	0.24866	32
SIDT2	ENSG00000149577	11	117049449	117068160	54	9	2.3824	0.0086002	14	3	0.093978	0.46256	14	3	1.8638	0.031174	53	10	1.583	0.056709	3	2	-0.34364	0.63444	8	3	-1.5853	0.94355	52	9	1.8153	0.034739	39	7	1.3812	0.083602	10	3	1.2267	0.10998	52	10	1.2741	0.10131	56	9	0.82972	0.20335	17
HTR3A	ENSG00000166736	11	113845603	113861035	44	8	2.3775	0.0087141	12	2	0.18344	0.42723	16	3	0.32075	0.3742	54	11	-0.59648	0.72457	8	2	-0.83278	0.79751	10	3	1.194	0.11625	49	10	2.4923	0.0063459	42	7	2.2116	0.013498	12	4	-0.31459	0.62347	49	10	1.0085	0.15661	47	9	2.4822	0.0065292	18
IMPDH2	ENSG00000178035	3	49061758	49066841	4	2	2.377	0.0087263									6	4	-0.19513	0.57736									3	2	0.073725	0.47061	7	5	1.1101	0.13348					4	2	-0.24712	0.59759	5	3	1.8789	0.030128
TTL	ENSG00000114999	2	113239731	113299316	130	12	2.3623	0.0090817	21	4	-2.0081	0.97768	21	4	-0.44068	0.67028	110	12	0.053212	0.47878	7	2	-0.050173	0.52001	15	3	-0.34343	0.63436	120	13	-0.94283	0.82712	107	11	-0.10361	0.54126	25	5	0.079256	0.46841	113	14	2.6091	0.0045386	132	13	0.8056	0.21024	21
STK39	ENSG00000198648	2	168810530	169104651	921	42	2.3589	0.0091651	345	24	-0.064373	0.52566	370	27	0.084156	0.46647	993	49	0.15827	0.43712	68	19	0.12251	0.45125	138	21	0.3756	0.35361	942	43	-0.13561	0.55394	831	32	-0.21396	0.58471	197	31	0.81075	0.20875	935	46	0.40411	0.34307	950	45	-0.94764	0.82834	410
PTGDR	ENSG00000168229	14	52734431	52743442	35	8	2.3477	0.009446	15	5	-0.7137	0.76229	16	5	-0.67198	0.7492	37	9	0.17298	0.43133	11	4	0.068511	0.47269	10	3	-2.5075	0.99392	37	9	-0.58725	0.72148	38	10	0.30568	0.37992	11	4	2.816	0.0024311	37	9	-0.37708	0.64694	35	8	3.4009	0.00033586	16
IL2	ENSG00000109471	4	123372625	123377880	6	3	2.3423	0.0095831	4	2	-0.06048	0.52411	4	2	-1.6098	0.94628	6	3	0.66685	0.25243									6	3	4.2833	9.2055e-06	7	3	4.5778	2.35e-06					6	3	0.42869	0.33407	6	3	-0.95928	0.83129	4
MEP1B	ENSG00000141434	18	29765032	29800367	96	12	2.3309	0.009879	50	7	-0.75602	0.77518	52	8	-0.58729	0.7215	101	14	1.592	0.055691	17	5	0.2554	0.39921	29	6	1.9032	0.028505	99	14	-1.2068	0.88625	88	11	-1.1491	0.87475	40	9	0.6769	0.24923	101	14	1.8992	0.028768	99	13	-0.17685	0.57019	54
GRM2	ENSG00000164082	3	51741086	51752629	4	2	2.3301	0.0099008									7	4	1.8212	0.034292																					7	4	3.1159	0.00091706	4	2	0.10062	0.45993
MAPKAPK5	ENSG00000089022	12	112279782	112334343	104	4	2.3228	0.010095	22	2	0.1976	0.42168	22	2	2.8412	0.002247	108	5	-0.69765	0.7573									101	4	1.5897	0.055952	84	3	1.6656	0.047893	23	3	-0.40791	0.65833	100	4	0.50754	0.30589	104	4	1.1797	0.11905	22
EMILIN1	ENSG00000138080	2	27301435	27309271	5	2	2.3182	0.010219									6	3	1.2631	0.10327																					5	2	1.6466	0.049823	5	2	0.345	0.36505
GRIA1	ENSG00000155511	5	152869175	153193429	1064	45	2.3166	0.010264	380	36	1.7263	0.042146	472	47	0.68041	0.24812	1197	71	0.88043	0.18931	94	30	0.38583	0.34981	195	37	1.8569	0.031666	1121	63	0.016783	0.4933	918	53	0.94742	0.17171	229	42	1.6882	0.04569	1184	70	3.7195	9.9813e-05	1200	62	2.6631	0.0038716	483
KHK	ENSG00000138030	2	27309615	27323640	15	2	2.3124	0.010379									16	3	1.4236	0.07728									13	2	0.35948	0.35962	12	2	-0.56861	0.71519					14	2	0.93516	0.17485	15	2	0.64473	0.25955
KCNK18	ENSG00000186795	10	118957000	118969810	64	4	2.3092	0.010466	16	4	-0.97953	0.83634	34	4	-0.81705	0.79305	68	5	-0.73232	0.76801	5	2	-0.54577	0.70739	11	3	0.44943	0.32656	66	5	0.7703	0.22056	56	5	1.1693	0.12114	16	4	-0.10208	0.54065	69	6	-0.82231	0.79455	65	5	0.52349	0.30032	34
LCN2	ENSG00000148346	9	130911350	130915734	5	2	2.2973	0.0108									7	4	-1.1743	0.87987									5	2	-0.28633	0.61269	5	2	1.7276	0.042034					7	4	0.50085	0.30824	5	2	1.5265	0.063439
FLRT1	ENSG00000126500	11	63870660	63886645	48	10	2.2952	0.01086	21	5	1.708	0.043818	22	5	-0.36594	0.6428	50	11	0.98061	0.16339	8	3	0.47932	0.31586	14	4	3.2584	0.00056029	48	10	0.35585	0.36098	42	8	-0.2563	0.60114	17	4	1.122	0.13092	48	10	2.1156	0.017189	48	10	1.0495	0.14697	25
PYGM	ENSG00000068976	11	64513861	64527769	22	2	2.294	0.010895					6	2	-0.052263	0.52084	26	3	-1.0025	0.84195									23	2	-0.30533	0.61994	21	2	-0.55063	0.70906	10	2	1.5784	0.057239	23	4	-0.52517	0.70027	22	2	1.4381	0.07521	7
CAMK2G	ENSG00000148660	10	75572259	75634343	64	6	2.2902	0.011004	31	3	1.364	0.086283	31	3	1.9877	0.023423	78	10	1.7117	0.043479	4	2	1.2625	0.10338	19	3	3.5999	0.00015919	63	6	0.28301	0.38859	60	6	0.50684	0.30613	28	5	0.40334	0.34335	72	10	-0.43961	0.66989	68	7	1.7723	0.038172	34
COL4A4	ENSG00000081052	2	227867427	228028829	425	35	2.2901	0.011007	94	5	4.3052	8.3421e-06	138	12	2.3899	0.0084262	467	44	0.01397	0.49443	42	12	-0.7192	0.76399	66	10	-0.65589	0.74405	443	38	-1.6345	0.94892	380	32	-0.25755	0.60162	97	15	0.6829	0.24734	452	44	1.3393	0.090241	431	35	1.1689	0.12122	163
KCNK2	ENSG00000082482	1	215179118	215410436	590	24	2.2882	0.011062	236	19	1.8332	0.033385	253	15	-0.60749	0.72824	673	31	1.7572	0.039444	38	9	-1.2778	0.89933	80	10	0.65997	0.25464	597	26	0.22311	0.41172	594	26	-0.56257	0.71313	129	17	0.807	0.20983	672	33	-0.047693	0.51902	606	26	-0.23132	0.59147	272
HPGD	ENSG00000164120	4	175411328	175444305	115	22	2.2871	0.011095	22	6	-0.76222	0.77704	33	9	2.4991	0.0062248	124	26	-0.49778	0.69068	15	6	2.5423	0.0055058	19	6	-1.2161	0.88802	114	23	0.84056	0.2003	106	21	-0.50756	0.69412	25	9	-0.33202	0.63006	116	25	0.042794	0.48293	119	24	2.0823	0.018657	36
LYG2	ENSG00000185674	2	99858709	99871745	25	8	2.287	0.011099									29	10	0.86313	0.19403									25	8	-0.5672	0.71471	20	7	1.0076	0.15682					24	8	2.2082	0.013614	25	8	1.7808	0.037474
PLCG2	ENSG00000197943	16	81772702	81991899	1130	93	2.2869	0.011102	115	31	-1.2446	0.89337	215	53	1.7667	0.038641	1306	112	1.6728	0.047183	106	41	-1.4644	0.92846	135	41	2.2397	0.012555	1238	105	0.90784	0.18198	1057	94	-0.16313	0.56479	223	63	1.6859	0.045903	1245	115	0.5294	0.29826	1181	97	-0.24808	0.59797	282
PLA2R1	ENSG00000153246	2	160788519	160919121	413	30	2.2865	0.011112	139	16	2.7936	0.0026063	149	18	0.71009	0.23883	436	35	2.3033	0.01063	41	11	0.037718	0.48496	86	14	1.2799	0.10029	406	29	-0.048545	0.51936	344	22	0.18469	0.42674	102	18	2.7919	0.0026199	416	31	1.4596	0.072206	430	32	-0.55606	0.71092	172
PLBD1	ENSG00000121316	12	14656595	14721283	113	15	2.2837	0.011193	35	5	2.0337	0.020993	35	5	-0.66568	0.74719	132	21	-1.417	0.92176	14	6	-1.3679	0.91433	20	5	0.26515	0.39545	120	17	0.40315	0.34342	122	16	-1.2644	0.89696	34	8	0.94747	0.1717	128	21	0.080514	0.46791	128	18	0.36998	0.3557	41
KDM1B	ENSG00000165097	6	18155560	18224084	244	29	2.2747	0.01146	35	6	-0.95003	0.82895	49	6	0.17264	0.43147	254	26	-0.40292	0.6565	15	6	-0.083283	0.53319	32	7	0.4409	0.32964	254	24	0.35015	0.36311	201	23	-0.58012	0.71908	43	10	-0.22299	0.58823	250	31	-0.42426	0.66431	251	30	0.61435	0.26949	57
FGF17	ENSG00000158815	8	21899909	21906320	6	2	2.2739	0.011487									16	7	1.4653	0.071424									16	7	0.18716	0.42577	15	7	-0.8221	0.79449	6	3	1.1475	0.12558	16	7	-1.0459	0.8522	10	4	2.8646	0.0020878	4
DPP10	ENSG00000175497	2	115199876	116603328	3314	117	2.2725	0.011527	1012	75	0.21591	0.41453	1160	82	1.0547	0.14578	3487	138	-1.4369	0.92463	283	73	0.034417	0.48627	452	80	-0.26972	0.60631	3223	119	0.58926	0.27784	2636	109	-0.16644	0.56609	586	89	0.93437	0.17506	3370	138	0.88741	0.18743	3404	121	1.1189	0.13159	1302
NCAN	ENSG00000130287	19	19322782	19363042	90	11	2.2563	0.012027	17	4	1.7859	0.037059	16	4	0.93445	0.17503	92	13	0.86021	0.19484	5	2	0.18015	0.42852	10	3	-0.34732	0.63583	83	10	-0.74662	0.77235	57	8	1.3561	0.087534	14	6	-0.35716	0.63951	92	14	-0.39605	0.65396	92	12	0.59514	0.27587	18
PTPN1	ENSG00000196396	20	49126891	49201299	164	21	2.2543	0.01209	47	5	-1.2322	0.89107	52	6	-0.35938	0.64034	182	25	-0.32258	0.62649	13	3	-0.92385	0.82222	29	4	0.5275	0.29892	149	18	2.333	0.009824	110	12	0.34734	0.36417	33	5	-0.33875	0.6326	176	24	1.2419	0.10713	165	21	0.12634	0.44973	52
ESRRG	ENSG00000196482	1	216676588	217311097	1813	134	2.254	0.012098	845	84	0.34629	0.36456	984	99	0.25939	0.39767	2116	162	0.22105	0.41253	245	84	-0.94971	0.82887	441	87	0.88014	0.18939	2048	157	-1.1596	0.87689	1801	135	-1.0943	0.86309	611	109	0.9181	0.17928	2073	165	0.68965	0.24521	1884	137	1.6357	0.050948	1105
PNLIP	ENSG00000175535	10	118305443	118327367	27	4	2.25	0.012223									35	6	-0.7681	0.77879									25	3	0.53248	0.2972	19	3	0.84613	0.19874					33	6	0.72816	0.23326	28	4	1.1961	0.11583
CHUK	ENSG00000213341	10	101948055	101989376	84	10	2.2484	0.012277	15	3	-1.1265	0.87003	17	4	0.14417	0.44268	92	12	0.57872	0.28139	4	2	1.6772	0.046754	11	3	-0.3327	0.63032	85	11	-0.88038	0.81067	77	10	0.82181	0.20559	16	5	2.0531	0.020032	84	11	-0.064579	0.52575	85	11	1.4594	0.072226	27
PDE7A	ENSG00000205268	8	66629745	66754557	273	18	2.2342	0.012735	55	10	-0.57643	0.71784	55	10	0.27097	0.39321	323	25	-1.5633	0.94101	16	5	0.46263	0.32182	32	7	0.94928	0.17124	278	19	-1.9307	0.97324	145	24	1.5639	0.058917	44	11	-0.35343	0.63812	289	21	0.7992	0.21209	284	19	1.6855	0.045948	58
IL20	ENSG00000162891	1	207038699	207042568	4	2	2.2323	0.012797									5	3	0.60446	0.27277									5	3	-0.15353	0.56101	5	3	-1.7318	0.95834	3	2	0.76559	0.22196	5	3	0.20443	0.41901	4	2	-0.03995	0.51593	4
PRKCD	ENSG00000163932	3	53190025	53226733	74	11	2.2284	0.012926	16	4	0.002711	0.49892	14	3	1.3519	0.088206	79	13	0.35962	0.35957	6	2	0.21301	0.41566	11	3	-0.89083	0.81349	80	13	-0.77414	0.78058	67	11	0.71639	0.23688	12	3	-0.13289	0.55286	77	13	0.69591	0.24324	76	12	-0.16137	0.5641	21
SLC5A1	ENSG00000100170	22	32439019	32509016	192	11	2.2253	0.013029	33	4	1.0563	0.14541	44	6	-1.0184	0.84575	196	12	0.79837	0.21233	13	4	0.45437	0.32478	22	6	2.5333	0.0056493	191	11	-0.30377	0.61935	91	12	-1.1891	0.8828	29	9	0.65888	0.25499	184	12	1.698	0.044758	195	12	0.20701	0.418	49
CHST10	ENSG00000115526	2	101008327	101034118	44	7	2.2247	0.013052	18	2	0.91888	0.17908	21	2	-0.07895	0.53146	71	12	-1.763	0.96105	21	5	-1.4378	0.92476	16	2	0.73756	0.23039	48	8	-1.3842	0.91686	65	9	1.1363	0.12792	40	8	0.72102	0.23545	59	10	1.8983	0.028831	48	8	-0.51764	0.69765	35
MMEL1	ENSG00000142606	1	2522078	2564481	140	6	2.2246	0.013055	20	2	1.9939	0.023081	22	2	0.42907	0.33394	151	9	-0.16651	0.56612	6	2	-0.49764	0.69063	14	2	0.31522	0.3763	144	7	0.74115	0.2293	109	4	5.3963	3.4019e-08	24	2	4.423	4.8677e-06	148	10	-0.34188	0.63378	145	6	1.566	0.058679	24
NDNF	ENSG00000173376	4	121956768	121994176	91	14	2.2167	0.013321	34	6	0.056605	0.47743	36	6	0.15701	0.43762	95	16	0.59645	0.27544	8	4	0.17916	0.42891	12	3	2.2295	0.012889	95	15	0.38712	0.34933	81	12	-0.11854	0.54718	23	5	0.20405	0.41916	97	16	0.36838	0.3563	97	16	-1.1477	0.87446	42
SLCO4A1	ENSG00000101187	20	61273797	61317137	77	15	2.2163	0.013336	15	4	-0.81207	0.79163	20	5	0.7739	0.21949	148	35	0.11361	0.45477	21	9	-0.41254	0.66003	15	6	0.056179	0.4776	125	26	-0.41421	0.66064	112	23	-0.092943	0.53703	35	12	0.45708	0.32381	148	35	0.70326	0.24095	91	18	-0.38585	0.65019	45
BACE1	ENSG00000186318	11	117156402	117186975	55	14	2.2132	0.013441	14	3	-0.8683	0.80738	15	4	0.12208	0.45142	60	17	0.052301	0.47914	6	2	0.5816	0.28042	10	3	-0.48448	0.68598	57	15	-0.25426	0.60035	46	11	1.0222	0.15335	20	6	-0.80855	0.79061	66	18	0.74311	0.22871	58	16	-0.95738	0.83081	16
COL2A1	ENSG00000139219	12	48366748	48398269	120	15	2.2093	0.013578	38	8	0.085645	0.46587	38	8	-0.50527	0.69332	127	17	1.1445	0.12622	15	5	0.98606	0.16205	24	6	0.26828	0.39424	115	14	0.82703	0.20411	113	15	-0.68473	0.75324	30	8	0.19054	0.42444	123	16	-0.50341	0.69266	122	16	-1.3958	0.91861	41
PPARD	ENSG00000112033	6	35310335	35395968	193	23	2.2067	0.013667	38	6	2.6154	0.0044565	55	9	0.32979	0.37078	203	27	0.53263	0.29714	30	9	-0.89197	0.8138	44	8	-0.0091207	0.50364	178	22	0.76783	0.22129	195	25	0.60279	0.27332	80	17	0.76889	0.22098	184	24	-0.94611	0.82795	197	24	-1.1993	0.8848	73
BMPR2	ENSG00000204217	2	203241659	203432474	308	17	2.2059	0.013694	43	6	-1.2086	0.8866	45	6	0.59801	0.27492	302	22	2.3108	0.010423	14	4	0.042787	0.48294	27	5	2.087	0.018444	321	20	0.15147	0.4398	211	14	-0.34657	0.63554	48	5	-0.73308	0.76824	321	20	1.0975	0.13622	319	18	0.30429	0.38045	48
WFIKKN1	ENSG00000127578	16	679239	684116	14	2	2.2044	0.013747									18	4	1.749	0.040148									17	3	-0.6932	0.75591	17	3	-0.26252	0.60354	3	2	0.77945	0.21786	17	4	4.3323	7.379e-06	14	2	0.69435	0.24373	4
PHOSPHO1	ENSG00000173868	17	47300724	47308128	20	6	2.2034	0.013782									19	6	-1.381	0.91636									18	5	1.1147	0.1325	14	4	0.27877	0.39021	4	2	-0.75981	0.77632	20	6	1.3675	0.085734	20	6	-0.24041	0.59499
C1QB	ENSG00000173369	1	22979255	22988031	25	6	2.2013	0.013858	10	2	0.97929	0.16372	13	3	-1.3053	0.90411	25	6	-1.2542	0.89512					5	2	0.42915	0.33391	25	6	1.7102	0.043619	24	5	0.51377	0.30371	6	2	-0.53037	0.70207	25	6	-1.6778	0.9533	25	6	-0.68415	0.75306	14
LIPK	ENSG00000204021	10	90484301	90512543	154	8	2.2007	0.01388	61	5	0.13208	0.44746	68	6	1.3191	0.093567	157	9	0.78104	0.21739	10	4	-0.29408	0.61565	31	4	0.32376	0.37306	155	9	-0.58258	0.71991	148	8	0.26319	0.3962	41	5	0.23031	0.40893	156	9	0.31659	0.37578	159	9	-0.68426	0.75309	71
MAP4K2	ENSG00000168067	11	64556290	64570713	7	2	2.1984	0.013959									8	3	-0.44354	0.67131									7	2	-0.27995	0.61024	7	2	-0.72462	0.76566	4	2	1.4316	0.076124	11	4	0.4967	0.3097	7	2	1.4304	0.076303	4
TIMP3	ENSG00000100234	22	33197687	33259030	119	23	2.198	0.013974	51	12	1.2522	0.10524	75	17	1.8656	0.03105	124	26	-1.5839	0.9434	24	9	-1.0584	0.85506	46	13	2.004	0.022535	120	25	0.086044	0.46572	133	27	-1.6197	0.94735	51	15	-0.73647	0.76928	122	26	0.95799	0.16903	122	24	-1.8115	0.96497	79
RPN2	ENSG00000118705	20	35806813	35870022	195	12	2.1965	0.01403	61	3	-1.4774	0.93021	61	3	-0.49791	0.69073	201	13	0.65434	0.25644	6	3	0.15504	0.43839	26	2	-0.98983	0.83887	193	12	-0.43061	0.66662	134	6	1.5766	0.057441	34	4	1.2262	0.11006	196	13	2.9423	0.0016289	197	12	-0.47308	0.68192	64
OLFML1	ENSG00000183801	11	7506619	7532608	107	13	2.1896	0.014276	27	4	0.58878	0.27801	29	4	-0.49331	0.6891	112	15	0.48346	0.31439	7	3	0.76754	0.22138	12	4	-0.05003	0.51995	107	13	-1.1729	0.87958	56	9	0.60674	0.27201	12	4	-0.23758	0.5939	108	14	-0.46423	0.67876	108	14	-0.26384	0.60405	33
GSTZ1	ENSG00000100577	14	77787227	77797940	38	10	2.1789	0.014668	12	2	-1.4643	0.92845	22	6	-0.55596	0.71088	40	11	0.90992	0.18143	9	2	0.55597	0.28912	12	5	1.3579	0.08725	22	6	-0.62303	0.73337	38	10	0.43029	0.33349	19	7	-1.824	0.96592	39	11	1.4693	0.070873	38	10	2.4478	0.0071857	21
CGREF1	ENSG00000138028	2	27321757	27341995	30	5	2.1708	0.014974									32	7	1.9031	0.028517									31	6	0.28131	0.38923	25	4	-0.10227	0.54073	4	2	2.0921	0.018217	31	7	2.0618	0.019616	32	6	0.093227	0.46286
ATP4A	ENSG00000105675	19	36040945	36054560	28	10	2.1704	0.014987	4	2	-1.0745	0.85869	6	3	0.75338	0.22561	29	10	0.096623	0.46151	5	3	-0.39221	0.65255	3	2	-0.81186	0.79156	29	10	-0.48601	0.68652	29	10	-0.89968	0.81585	8	4	-0.37764	0.64715	31	12	1.0972	0.13628	28	10	1.4714	0.070589	10
DCLK1	ENSG00000133083	13	36345478	36705443	1032	81	2.1688	0.015049	261	37	-0.0084083	0.50335	390	58	-0.48192	0.68507	1128	101	-0.94332	0.82724	96	36	0.57062	0.28413	183	48	0.83757	0.20114	1094	89	1.7808	0.037472	915	80	0.37955	0.35214	270	60	-0.16693	0.56629	1101	99	2.1358	0.016349	1053	85	0.14793	0.4412	431
TNKS	ENSG00000173273	8	9413424	9639856	787	16	2.1671	0.015114	184	11	2.0773	0.018888	183	11	0.72331	0.23474	779	17	0.49408	0.31062	28	5	0.090399	0.46399	66	7	2.0594	0.019726	776	16	0.90527	0.18266	645	15	0.61575	0.26903	82	9	-0.48126	0.68484	756	18	0.94993	0.17107	799	16	1.4365	0.075424	198
ITGA1	ENSG00000213949	5	52083730	52255040	522	52	2.1636	0.015246	194	33	0.41135	0.34041	228	40	1.0314	0.15119	563	65	0.81898	0.2064	68	26	0.64831	0.25839	111	29	1.2869	0.099063	551	58	0.76679	0.2216	484	56	-0.51876	0.69804	145	38	1.8065	0.035422	539	62	-0.2039	0.58078	546	54	2.0194	0.021722	254
ABCC8	ENSG00000006071	11	17414432	17498449	273	25	2.1614	0.015333	97	10	1.5362	0.062248	93	12	-0.77181	0.77989	289	28	0.56587	0.28574	85	13	-1.3291	0.90809	62	11	0.52478	0.29987	282	26	-0.62521	0.73408	248	23	-0.50542	0.69337	78	15	1.8522	0.031995	282	29	0.3827	0.35097	280	25	1.0366	0.14997	114
PAEP	ENSG00000122133	9	138453602	138458801	14	3	2.1534	0.015642									16	3	0.32338	0.37321									17	4	-0.72368	0.76537	17	4	-0.18932	0.57508	5	2	0.51394	0.30365	18	4	1.5444	0.061244	15	3	1.2733	0.10146	7
XCL2	ENSG00000143185	1	168510003	168513235	18	6	2.1534	0.015643									10	5	-0.39717	0.65438									17	6	0.05045	0.47988	9	3	-1.9337	0.97342					10	4	1.1715	0.12071	18	6	-0.26798	0.60564
HAO1	ENSG00000101323	20	7863628	7921121	123	16	2.1508	0.015745	58	8	1.2589	0.10403	75	11	0.044025	0.48244	167	27	-0.18329	0.57272	16	6	-0.3212	0.62597	35	7	2.4933	0.0063282	145	21	1.1704	0.12092	125	18	-0.8961	0.8149	49	11	0.56119	0.28733	157	25	2.5193	0.0058794	128	18	0.38858	0.34879	81
TPCN1	ENSG00000186815	12	113658855	113736390	120	4	2.1397	0.016188	22	2	3.6211	0.0001467	26	3	-0.40142	0.65594	131	7	0.37217	0.35488	7	3	-0.63322	0.7367	17	2	2.0471	0.020323	123	5	0.83249	0.20257	106	4	0.79227	0.2141	32	5	0.39822	0.34523	141	8	0.90454	0.18286	123	5	-0.49413	0.68939	28
HDAC1	ENSG00000116478	1	32757687	32799236	11	5	2.1362	0.016334									27	16	-0.47055	0.68102									11	5	-0.42133	0.66324	4	2	1.3152	0.094225	7	3	1.3372	0.090581	22	13	-0.077937	0.53106	13	7	1.1101	0.13347
LYG1	ENSG00000144214	2	99900701	99921205	38	7	2.1353	0.016367	12	2	-1.3311	0.90842	12	2	-0.50667	0.69381	35	7	1.2308	0.1092									36	6	-0.5709	0.71597	28	4	0.48385	0.31425					35	8	1.8921	0.029238	39	7	1.9522	0.025455	12
PRKG1	ENSG00000185532	10	52750945	54058110	3985	201	2.1343	0.016408	1099	125	0.9223	0.17819	1369	148	0.22419	0.41131	4241	228	-1.2007	0.88507	367	111	-0.42994	0.66638	626	120	1.15	0.12508	4206	213	-1.7542	0.9603	3468	200	0.90849	0.18181	871	150	2.4731	0.0066979	4148	232	4.6183	1.9345e-06	4160	205	1.5666	0.058599	1523
SLC6A20	ENSG00000163817	3	45796942	45838027	60	17	2.1324	0.016487	22	7	-0.90452	0.81714	37	11	0.95039	0.17096	89	28	0.6477	0.25859	23	10	-0.068786	0.52742	22	8	-0.72493	0.76575	87	27	-0.036989	0.51475	77	23	-1.0543	0.85414	36	14	0.036063	0.48562	87	27	1.0265	0.15234	64	18	1.7149	0.043177	47
RB1	ENSG00000139687	13	48877887	49056122	250	14	2.1311	0.01654	32	4	0.49496	0.31032	71	8	-0.7681	0.77879	361	19	2.0947	0.0181	10	4	-0.86008	0.80513	13	2	-0.014186	0.50566	163	18	-0.60246	0.72657	212	15	1.386	0.082872	45	10	-1.3909	0.91787	224	21	1.4438	0.074401	329	15	-0.22175	0.58774	90
IL17RA	ENSG00000177663	22	17565844	17596583	56	14	2.1256	0.016767	21	7	-1.4616	0.92808	22	7	-1.5209	0.93586	92	27	1.3357	0.090826	13	7	-0.52506	0.70023	18	7	2.7294	0.0031724	80	21	-0.43868	0.66956	79	21	-0.52974	0.70185	26	10	-1.0593	0.85526	85	24	-0.4916	0.6885	62	15	1.197	0.11565	29
GLRA1	ENSG00000145888	5	151202074	151304403	183	9	2.1241	0.016832	69	5	-0.16146	0.56413	68	5	0.57302	0.28332	211	14	-0.65313	0.74316	9	3	-1.2725	0.89841	30	3	1.0008	0.15847	194	11	1.3484	0.088758	160	7	2.4572	0.007002	44	4	0.1949	0.42273	203	13	0.86145	0.19449	186	10	-0.3625	0.64151	73
KCNJ6	ENSG00000157542	21	38979678	39288749	926	65	2.1237	0.016849	309	37	-0.08684	0.5346	372	47	0.17516	0.43048	979	77	0.48981	0.31213	108	32	-1.108	0.86607	198	40	0.64007	0.26106	951	72	0.5659	0.28573	865	61	-0.23183	0.59166	263	45	2.3625	0.0090757	973	77	0.61103	0.27059	963	70	-0.89971	0.81586	393
ABL1	ENSG00000097007	9	133589333	133763062	400	27	2.1208	0.016971	117	14	0.32105	0.37409	138	17	-1.2797	0.89967	420	36	1.0858	0.13878	28	8	-0.55438	0.71034	63	11	0.19513	0.42264	432	32	1.1062	0.13431	392	29	0.78859	0.21517	82	14	-0.83613	0.79846	437	37	2.7966	0.0025822	420	29	0.28501	0.38782	144
PRKD2	ENSG00000105287	19	47177532	47220384	78	12	2.1185	0.017066	18	3	-1.6356	0.94903	19	4	0.93449	0.17502	85	15	0.90128	0.18372	6	2	1.1067	0.13422	10	3	-1.9038	0.97153	86	14	0.048412	0.48069	64	9	-0.27448	0.60814	12	3	1.4649	0.071471	83	15	0.54545	0.29272	80	12	-0.016117	0.50643	21
GANC	ENSG00000214013	15	42565431	42645864	205	9	2.1148	0.017225	40	4	-0.0043796	0.50175	67	5	-1.5004	0.93325	223	12	-0.016834	0.50672	13	4	-0.27543	0.60851	24	3	-0.15629	0.5621	214	10	-0.70769	0.76043	133	8	-1.2625	0.89662	48	8	0.52143	0.30103	212	11	0.37068	0.35544	210	9	3.0298	0.0012238	69
TRPM7	ENSG00000092439	15	50844670	50979012	404	17	2.1099	0.017433	114	9	0.35179	0.3625	111	9	0.9696	0.16612	430	22	0.99876	0.15896	13	4	0.79663	0.21283	38	5	0.53456	0.29648	402	17	1.3896	0.082332	342	13	1.0281	0.15195	51	7	0.82953	0.2034	411	19	-0.064803	0.52583	411	17	0.35561	0.36107	116
SLC34A2	ENSG00000157765	4	25656923	25680370	24	5	2.1035	0.017713									50	17	0.021208	0.49154	10	5	-0.4379	0.66927	4	2	2.0657	0.019427	33	9	-0.11527	0.54588	30	9	1.7024	0.04434	14	8	1.6753	0.046941	44	14	0.024784	0.49011	25	6	1.8101	0.035142	16
DERL1	ENSG00000136986	8	124025404	124054663	67	11	2.0998	0.017873	25	5	0.046737	0.48136	25	5	0.1199	0.45228	73	13	0.10587	0.45784	8	3	-0.1098	0.54372	17	4	0.44667	0.32756	69	12	0.078832	0.46858	49	8	0.25343	0.39997	21	5	2.6975	0.0034927	73	14	-0.36351	0.64189	69	11	0.40015	0.34452	29
ERBB2IP	ENSG00000112851	5	65222303	65378377	131	9	2.0982	0.017942	40	2	1.1037	0.13486	43	2	-1.4358	0.92447	173	20	-0.40803	0.65838	9	3	0.71899	0.23607	15	2	0.94354	0.1727	161	16	-1.0794	0.85979	111	7	-0.9177	0.82061	23	4	0.30041	0.38193	165	19	0.53823	0.29521	144	11	-0.37384	0.64574	49
KLHL29	ENSG00000119771	2	23608088	23931481	1093	96	2.0861	0.018484	281	39	0.9417	0.17317	343	51	0.55272	0.29023	1159	115	-0.21378	0.58464	79	31	2.0999	0.017871	170	44	1.1862	0.11778	1126	103	-0.56714	0.71469	894	95	-0.33267	0.63031	217	53	0.25702	0.39858	1143	116	7.0355	9.9306e-13	1135	108	0.66425	0.25326	379
LIPA	ENSG00000107798	10	90973326	91174314	493	50	2.0812	0.018707	149	25	-0.571	0.716	186	32	4.7875	8.4433e-07	561	55	0.73575	0.23094	60	20	-0.88657	0.81235	90	20	-0.083266	0.53318	489	54	0.39026	0.34817	519	45	3.1323	0.00086724	145	31	0.88869	0.18709	536	50	0.95061	0.1709	526	48	0.29563	0.38376	229
STK32A	ENSG00000169302	5	146614526	146767415	613	38	2.0802	0.018753	142	21	-1.9412	0.97388	156	24	0.29507	0.38397	660	48	-0.047588	0.51898	52	18	-0.69746	0.75724	76	17	0.18009	0.42854	627	43	0.59627	0.2755	523	33	0.2877	0.38679	103	25	-0.31377	0.62315	619	46	-0.4875	0.68705	624	40	-1.3864	0.91719	184
CDC25B	ENSG00000101224	20	3767578	3786762	42	7	2.0735	0.019063	4	2	-1.7375	0.95885	7	2	-1.8035	0.96434	44	9	-0.5329	0.70295	3	2	-0.62934	0.73544	7	2	-0.38777	0.65091	42	8	0.78797	0.21536	35	7	-0.71259	0.76195	14	5	0.015262	0.49391	42	9	-0.5328	0.70291	43	7	0.59913	0.27454	12
GSTA2	ENSG00000244067	6	52614897	52628367	40	4	2.0636	0.01953					11	2	0.38477	0.3502	43	5	0.41878	0.33769	4	2	0.00043896	0.49982					40	4	0.37667	0.35321	35	3	1.6999	0.044578					40	5	0.081989	0.46733	42	4	-1.1911	0.88319	13
GPR19	ENSG00000183150	12	12813825	12849141	72	13	2.0611	0.019648	37	7	-0.70345	0.75911	42	9	1.0569	0.14527	87	18	-0.10403	0.54143	13	5	-0.85299	0.80317	20	5	0.44486	0.32821	76	14	-1.0416	0.85121	67	13	-0.56011	0.7123	26	7	0.44585	0.32785	87	18	-1.0617	0.85581	78	15	-0.86674	0.80696	45
AZIN1	ENSG00000155096	8	103838585	103906092	169	15	2.0604	0.019679	52	5	-1.23	0.89065	55	5	-0.03078	0.51228	182	18	-0.14419	0.55733	14	4	0.1467	0.44168	25	4	-0.17218	0.56835	179	16	3.5559	0.00018835	140	11	-1.0241	0.8471	31	6	0.67359	0.25029	178	17	1.0945	0.13687	173	15	0.70958	0.23898	57
ALDH7A1	ENSG00000164904	5	125877533	125931110	127	18	2.0579	0.019802	24	5	-0.36084	0.64089	39	10	-0.37367	0.64568	165	27	1.0443	0.14818	17	8	-0.56651	0.71448	23	7	0.63885	0.26146	148	22	0.36473	0.35766	131	19	-0.91153	0.81899	34	12	-1.0896	0.86204	161	27	0.46791	0.31993	142	21	1.7348	0.041386	49
COL5A1	ENSG00000130635	9	137533620	137736686	603	48	2.0539	0.019993	139	26	-2.5998	0.99534	153	31	-1.174	0.8798	718	65	0.68547	0.24653	73	23	-2.1665	0.98486	105	27	-0.25631	0.60114	830	67	1.7557	0.039571	695	60	1.7957	0.036268	145	37	-0.66847	0.74808	876	79	-1.1579	0.87655	746	58	0.24007	0.40514	198
CAMK1G	ENSG00000008118	1	209757062	209787283	92	14	2.0482	0.020273	30	7	1.1772	0.11956	42	10	1.0995	0.13578	104	19	-0.46685	0.6797	13	4	-0.83769	0.7989	25	7	-1.5404	0.93827	98	17	-0.023957	0.50956	90	15	-0.89124	0.8136	35	9	0.21672	0.41421	104	19	2.8861	0.00195	93	14	1.2451	0.10654	52
FKBP4	ENSG00000004478	12	2904119	2914576	8	2	2.0402	0.020663					4	2	-0.16657	0.56615	12	5	0.215	0.41489									11	4	-0.26387	0.60406	10	4	0.53517	0.29627	3	2	-0.067462	0.52689	11	4	-0.66245	0.74616	8	2	1.6128	0.053391	4
CLU	ENSG00000120885	8	27454434	27472548	36	6	2.0358	0.020885					4	2	0.53596	0.29599	38	7	0.14011	0.44429					5	2	0.74313	0.2287	37	6	-0.67151	0.74905	37	6	1.6925	0.045278	13	6	-0.066852	0.52665	38	7	2.9115	0.0017983	37	6	1.0069	0.15698	13
SLC13A1	ENSG00000081800	7	122753585	122840040	189	23	2.0303	0.021165	66	7	1.5189	0.064395	71	9	0.032684	0.48696	198	26	-1.2154	0.8879	19	4	0.90769	0.18202	43	6	0.15122	0.4399	192	24	-0.027115	0.51082	130	13	-0.034637	0.51382	69	12	0.32133	0.37398	195	25	2.9849	0.0014183	192	24	0.77501	0.21917	74
INHBA	ENSG00000122641	7	41724712	41742706	11	4	2.0299	0.021181									16	6	-0.77881	0.78195									15	6	1.4843	0.06887	11	4	-0.20278	0.58035	5	2	-1.311	0.90508	15	6	0.19207	0.42384	14	5	0.12108	0.45182	6
ITGA2	ENSG00000164171	5	52285156	52390609	386	29	2.0281	0.021273	180	18	-0.43781	0.66924	206	22	-1.4237	0.92273	383	28	2.5748	0.0050142	36	10	-2.0955	0.98194	82	15	1.0794	0.14021	384	27	0.34323	0.36571	361	25	0.35392	0.3617	98	17	2.6795	0.003687	381	29	-1.5815	0.94312	392	27	1.2467	0.10626	208
PSMB6	ENSG00000142507	17	4699439	4701790	5	2	2.0257	0.021396									9	5	0.59097	0.27727									9	5	-0.23245	0.59191	7	4	0.38696	0.34939					10	5	0.25704	0.39857	8	4	-0.99738	0.84071
EDAR	ENSG00000135960	2	109510927	109605828	215	28	2.0175	0.02182	74	13	-1.0336	0.84934	91	16	-0.52591	0.70053	238	35	1.2324	0.10891	18	7	0.95455	0.1699	41	10	1.0034	0.15783	205	27	-0.39421	0.65329	225	31	2.3251	0.010034	61	17	1.1871	0.1176	319	28	-0.10398	0.54141	224	30	-0.25169	0.59936	98
RGS4	ENSG00000117152	1	163038565	163046592	14	5	2.0141	0.021999	4	2	0.9605	0.1684	4	2	0.37687	0.35313	16	6	-0.24612	0.5972					3	2	-0.62022	0.73244	15	5	2.4079	0.0080214	15	5	1.4077	0.079609	5	2	-1.6115	0.94646	15	5	2.6811	0.0036686	15	5	1.0772	0.1407	5
GABRB1	ENSG00000163288	4	46995740	47428461	1015	64	2.0131	0.022052	303	32	-0.82202	0.79447	312	33	0.05689	0.47732	1076	76	0.93005	0.17617	82	25	-0.32422	0.62712	137	29	-1.8851	0.97029	1009	66	-1.3325	0.90866	851	54	0.19923	0.42104	184	36	2.0262	0.021372	1012	68	-1.0173	0.84549	1038	66	-0.76589	0.77813	352
SLC22A5	ENSG00000197375	5	131705444	131731306	81	8	2.0085	0.022295	22	4	0.63411	0.263	24	5	1.1434	0.12643					19	4	3.0436	0.0011687	23	4	6.9611	1.6884e-12	82	9	3.6674	0.00012251	81	9	1.4283	0.076603	28	6	2.5148	0.0059554	87	10	-0.722	0.76485	82	9	0.30401	0.38056	26
ARSA	ENSG00000100299	22	51061182	51066607	32	11	2.0048	0.022492					5	2	0.03836	0.4847	33	11	-0.35503	0.63872					6	2	-0.019614	0.50782	33	11	-0.12551	0.54994	30	10	-0.045009	0.51795	8	4	-0.057911	0.52309	34	12	-0.4385	0.66949	32	11	-0.26586	0.60483	13
SLC9A3	ENSG00000066230	5	473425	524447	134	20	1.9875	0.023434	17	5	1.5264	0.063453	11	3	-0.69705	0.75711	274	37	0.764	0.22243	9	4	-0.75093	0.77365	9	4	-0.42182	0.66342	221	31	-0.27381	0.60788	217	33	-0.41232	0.65995	28	11	3.283	0.0005136	251	41	2.463	0.006889	183	26	0.79193	0.2142	25
OTOL1	ENSG00000182447	3	161214596	161221730	27	3	1.9849	0.023576	8	2	-0.41589	0.66125	7	2	-1.1796	0.88092	26	3	-1.1451	0.87391					5	2	-0.33369	0.63069	26	3	-0.24479	0.59669	25	3	0.14986	0.44044	7	2	-0.96703	0.83324	25	3	3.0108	0.0013026	28	4	1.2804	0.10021	8
PCDHB10	ENSG00000120324	5	140571942	140575215	10	4	1.9803	0.023835									4	2	-0.35655	0.63929									10	4	1.2735	0.10142	6	3	0.5873	0.2785					8	5	3.6895	0.00011235	11	5	-1.1337	0.87154
CLPS	ENSG00000137392	6	35762759	35765088	9	4	1.9769	0.024024									5	3	-0.67069	0.74879									7	3	-0.52109	0.69885	8	3	-0.056653	0.52259					8	4	-0.19502	0.57731	9	4	0.17355	0.43111	6
TTBK2	ENSG00000128881	15	43030932	43213007	198	24	1.9736	0.024215	45	6	0.47629	0.31693	48	7	-1.6179	0.94715	226	29	1.5649	0.0588	8	3	-0.99188	0.83937	35	5	0.56918	0.28462	172	19	-1.3902	0.91776	165	17	-0.80035	0.78825	68	12	0.012634	0.49496	187	25	0.48156	0.31506	211	27	-0.20086	0.5796	49
TSSK1B	ENSG00000212122	5	112768251	112770728	15	4	1.9727	0.024265					3	2	-0.21358	0.58456	17	5	2.2917	0.010961									15	4	-1.3942	0.91836	15	5	-1.2576	0.89573	3	2	1.1183	0.13171	15	4	0.98021	0.16349	15	4	-0.85351	0.80331	3
EXTL2	ENSG00000162694	1	101337943	101361554	24	6	1.9725	0.024273	14	4	0.51554	0.30309	14	4	-0.47572	0.68286	29	9	-0.11169	0.54446	3	2	0.12228	0.45134	10	3	-0.31248	0.62266	18	5	-0.9877	0.83835	27	8	0.52912	0.29836	14	4	1.5991	0.0549	27	8	0.43425	0.33205	24	6	-1.1244	0.86959	14
CHST4	ENSG00000140835	16	71559136	71572649	13	6	1.971	0.024361					4	2	-0.41978	0.66268	14	7	-0.11156	0.54441									11	5	-1.3236	0.90719	7	3	-0.35189	0.63754					12	5	0.6119	0.2703	14	7	1.0577	0.14509	4
PSENEN	ENSG00000205155	19	36236015	36237911	3	2	1.97	0.024418									4	2	0.72654	0.23375									3	2	0.12984	0.44835	3	2	1.2279	0.10974					4	2	0.43937	0.3302	4	2	1.0485	0.14722	3
CYP4V2	ENSG00000145476	4	187112674	187134610	87	12	1.9699	0.024427	13	3	0.14985	0.44044	14	4	1.5189	0.064389	80	12	-1.057	0.85475	8	3	0.51983	0.30159	12	4	1.6553	0.048929	84	12	-0.30045	0.61808	80	11	0.1507	0.44011	20	5	2.6642	0.003859	79	12	-0.61138	0.72953	87	12	1.8947	0.029068	17
LPAR6	ENSG00000139679	13	48963707	49018840	74	9	1.9618	0.024896	16	3	0.63415	0.26299	23	5	-0.85895	0.80482	107	14	2.3079	0.010501	5	2	-0.97023	0.83403	7	2	0.011252	0.49551	56	10	-0.52744	0.70106	70	8	1.0389	0.14943	15	5	-1.3905	0.91782	77	11	1.313	0.094595	100	12	-0.50018	0.69153	26
CYP26C1	ENSG00000187553	10	94821021	94828454	15	4	1.9541	0.025343									16	5	1.1037	0.13487									15	4	0.25804	0.39819	14	4	0.20212	0.41991					16	5	0.20437	0.41903	18	5	0.60721	0.27186
RP11-683L23.1	ENSG00000173213	18	47225	73545	8	2	1.9525	0.025441									64	10	-0.44809	0.67295																					61	10	-0.31921	0.62522	10	3	2.4184	0.0077936
NPTN	ENSG00000156642	15	73852355	73926475	121	13	1.9516	0.025495	25	3	-0.22269	0.58811	27	3	2.4385	0.0073736	128	15	-0.72376	0.76539					17	4	-1.0831	0.86062	125	14	1.8047	0.035561	60	8	0.15328	0.43909	22	4	0.20186	0.42001	121	14	-0.29272	0.61513	126	14	-0.69941	0.75785	31
PRKG2	ENSG00000138669	4	82009837	82136218	293	15	1.9504	0.025563	61	8	-0.49727	0.6905	77	9	-0.60308	0.72677	290	21	0.16283	0.43532	17	5	1.2197	0.11128	37	7	1.9835	0.023654	279	14	0.85921	0.19511	230	17	-0.37595	0.64652	53	10	2.5105	0.0060286	291	19	-1.6488	0.9504	298	16	2.4709	0.0067395	87
S1PR1	ENSG00000170989	1	101702444	101707074	8	3	1.9483	0.025687									12	5	-1.2114	0.88713									8	3	0.16404	0.43485	9	4	-0.019727	0.50787	3	2	-0.61276	0.72998	9	4	-0.9406	0.82655	10	4	-0.46428	0.67877
HTR6	ENSG00000158748	1	19991780	20006055	27	4	1.9471	0.025764	5	2	-0.6741	0.74988	4	2	-0.69061	0.75509	40	8	0.68599	0.24636					7	2	-0.69884	0.75767	30	5	-0.00087304	0.50035	33	6	-0.60937	0.72886	10	3	-0.47846	0.68384	39	8	2.3488	0.009416	29	4	3.2168	0.00064819	9
MLN	ENSG00000096395	6	33762450	33771788	34	6	1.9465	0.025798	12	3	3.8444	6.0413e-05	13	3	0.75653	0.22467	34	7	0.52425	0.30005					6	2	0.53613	0.29594	34	6	0.74589	0.22787	32	6	8.0388	4.537e-16	8	3	-0.65605	0.7441	34	7	0.26723	0.39465	34	6	0.75497	0.22513	14
CDK5	ENSG00000164885	7	150750899	150755617	11	4	1.9437	0.025964					4	2	0.39744	0.34552	11	4	0.42961	0.33374									11	4	-0.62461	0.73389	11	4	1.3199	0.093441	6	3	-0.39518	0.65365	11	4	-0.55556	0.71074	11	4	0.0091738	0.49634	6
BPIFA2	ENSG00000131050	20	31749574	31769218	27	3	1.943	0.02601									30	3	0.056642	0.47742									29	3	-0.83691	0.79868	18	2	-0.45095	0.67399	16	3	1.5261	0.063491	29	3	0.19819	0.42145	29	3	-0.51389	0.69634
TRHR	ENSG00000174417	8	110098850	110131813	91	14	1.9418	0.026078	30	5	1.1336	0.12847	36	7	0.51699	0.30258	91	14	1.9317	0.026697	8	2	0.019199	0.49234	20	5	0.96912	0.16624	90	13	1.1817	0.11866	71	10	-0.016752	0.50668	23	5	-0.47494	0.68259	96	15	1.0038	0.15774	92	14	1.2411	0.10729	35
SSTR1	ENSG00000139874	14	38677204	38682272	10	3	1.9416	0.026095					5	2	-0.32471	0.6273	11	4	-1.386	0.91713					4	2	0.30667	0.37955	10	3	1.2464	0.10632	11	4	2.0196	0.021712	5	2	0.080702	0.46784	10	3	2.1468	0.015903	11	4	-0.27351	0.60777	5
ERBB3	ENSG00000065361	12	56473641	56497289	28	6	1.9409	0.026136	4	2	0.69577	0.24329	8	2	-0.31393	0.62321	35	9	-0.83152	0.79716					6	2	-0.14262	0.5567	26	6	0.96813	0.16649	21	4	4.4661	3.9823e-06	13	3	0.030525	0.48782	33	8	5.1475	1.3201e-07	32	8	0.076293	0.46959	8
CATSPER2	ENSG00000166762	15	43920701	43960316	70	7	1.9393	0.026235	11	2	3.1116	0.00093039	13	2	0.62987	0.26439	50	8	1.6031	0.054454									55	6	-0.90712	0.81783	39	4	-1.0091	0.84354	4	2	0.37543	0.35367	15	9	1.9888	0.023361	71	7	2.3654	0.0090057	13
ADAMTS9	ENSG00000163638	3	64501333	64673676	402	33	1.9382	0.0263	154	19	-0.84001	0.79955	179	24	-0.86705	0.80704	456	41	-1.1524	0.87541	58	17	0.55769	0.28853	106	19	-0.57478	0.71728	444	38	2.8239	0.0023723	400	33	-0.19479	0.57722	152	28	0.46269	0.32179	446	41	1.2638	0.10315	425	35	-0.040707	0.51624	198
GSTA3	ENSG00000174156	6	52761437	52774483	32	6	1.9303	0.026788	6	2	-0.086195	0.53434	7	2	-1.0775	0.85937	37	9	0.82114	0.20578									31	6	0.087563	0.46511	28	5	0.76968	0.22075	6	2	1.7171	0.042983	31	7	-0.44723	0.67265	32	6	-1.4063	0.92018	8
CD300LG	ENSG00000161649	17	41924516	41940997	24	4	1.9285	0.026894	8	2	0.25374	0.39985	8	2	0.84642	0.19866	25	4	-0.56229	0.71304									25	4	1.0399	0.14919	16	3	0.18809	0.4254	8	3	-0.13888	0.55523	26	4	1.9856	0.02354	24	4	2.377	0.0087278	8
OR11A1	ENSG00000204694	6	29393281	29424848	80	11	1.9272	0.026975	21	5	-0.26819	0.60572	43	7	0.30081	0.38178	123	11	-0.81551	0.79261	8	3	-0.22903	0.59058	22	7	2.7236	0.0032286					146	16	2.3381	0.00969	39	10	0.21675	0.4142	121	11	2.1688	0.015051	141	9	-0.48391	0.68577	50
BMPR1B	ENSG00000138696	4	95679119	96079599	1164	45	1.9269	0.026999	330	25	0.52373	0.30023	410	33	-1.1453	0.87396	1296	53	1.7996	0.035963	89	22	0.86645	0.19312	143	26	1.3702	0.085317	1284	50	-1.7012	0.95555	1057	40	-0.36631	0.64293	202	38	0.91747	0.17945	1234	56	-0.04071	0.51624	1264	49	-1.5406	0.93829	443
PENK	ENSG00000181195	8	57349233	57359293	33	6	1.9261	0.027048					6	2	0.37459	0.35398	33	7	0.74406	0.22842									32	6	-0.11256	0.54481	26	5	-0.69898	0.75772	10	4	1.2733	0.10146	33	7	0.37525	0.35374	34	7	0.90858	0.18179	8
PDE4D	ENSG00000113448	5	58264865	59817947	3743	154	1.925	0.027116	1260	103	-0.55305	0.70989	1370	110	0.0029954	0.49881	3797	165	-1.4678	0.92892	345	87	-0.51018	0.69504	585	89	1.3489	0.088692	3760	155	-1.7357	0.9587	3068	139	0.37049	0.35551	762	108	0.71406	0.23759	3679	164	1.673	0.047167	3861	157	-1.3279	0.90789	1435
C1QTNF9	ENSG00000240654	13	24881304	24896673	84	11	1.9239	0.027181									77	13	-1.933	0.97338									75	9	1.6205	0.052562	66	11	0.92755	0.17682	9	4	-0.87638	0.80959	65	12	-1.1033	0.86505	86	11	-0.51209	0.69571	5
FBLN7	ENSG00000144152	2	112895962	112945791	131	20	1.9234	0.027213	20	3	0.3209	0.37414	24	5	0.49977	0.30862	127	23	0.97671	0.16436	9	4	0.55693	0.28879	22	4	1.4653	0.071416	132	22	1.7434	0.040636	89	14	-1.2778	0.89933	30	6	-0.046965	0.51873	127	23	-0.65854	0.74491	139	22	0.75586	0.22487	28
GALNT2	ENSG00000143641	1	230193536	230417870	701	56	1.9226	0.027264	197	36	-1.3179	0.90622	183	32	1.3675	0.08574	847	68	0.1471	0.44153	62	25	-0.23759	0.5939	94	24	2.2306	0.012855	779	58	-0.90897	0.81832	672	62	-1.6501	0.95054	168	39	-1.172	0.8794	826	65	-0.47899	0.68403	735	61	0.30646	0.37963	216
MST1R	ENSG00000164078	3	49924435	49941299	22	4	1.922	0.027302	5	2	3.8125	6.8773e-05	6	2	3.8382	6.1982e-05	24	5	1.7043	0.044161									23	4	0.69658	0.24303	23	5	-0.87271	0.80859	7	3	5.8406	2.6004e-09	24	6	6.1001	5.3016e-10	23	4	1.7878	0.036901	8
PTN	ENSG00000105894	7	136912088	137028611	278	35	1.9121	0.027933	103	19	0.25025	0.4012	135	26	-1.7702	0.96166	315	44	-0.70396	0.75927	32	12	-0.1303	0.55183	69	18	0.6782	0.24882	294	39	0.3861	0.34971	241	37	-0.63414	0.73701	90	24	0.5874	0.27847	312	43	3.9868	3.3491e-05	287	37	0.85164	0.19721	145
GPC1	ENSG00000063660	2	241375088	241407493	45	14	1.9104	0.028043	8	3	1.7529	0.039813	8	4	-0.93726	0.82569	149	34	1.2849	0.099422	6	4	-0.86986	0.80781	8	4	1.9958	0.02298	124	25	0.20099	0.42035	113	23	0.29716	0.38317	14	6	1.2595	0.10392	149	34	1.596	0.055243	98	26	0.31959	0.37464	15
BPIFB1	ENSG00000125999	20	31861286	31897684	71	9	1.9103	0.028048	24	5	-1.4334	0.92413	25	5	-0.64249	0.73972	84	14	0.94952	0.17118	8	3	1.7184	0.042865	9	2	0.37854	0.35251	76	11	0.31148	0.37772	52	9	-1.2889	0.90128	17	5	-0.20175	0.57994	79	12	-0.30687	0.62053	73	10	-1.639	0.9494	28
C9	ENSG00000113600	5	39284364	39424970	376	31	1.9057	0.028342	78	13	-1.4903	0.93193	113	19	-0.69349	0.756	398	38	1.8402	0.032869	34	12	-1.0726	0.85827	46	8	-0.27972	0.61015	386	35	0.38752	0.34918	315	28	-0.12737	0.55068	84	18	1.8858	0.029661	396	39	1.2935	0.09792	388	33	0.83462	0.20197	123
PDE10A	ENSG00000112541	6	165740776	166400091	2206	169	1.9048	0.028405	651	99	0.91337	0.18052	828	114	2.2256	0.01302	2434	207	0.53059	0.29785	236	89	-1.3031	0.90374	366	87	1.5815	0.056884	2380	191	-1.1845	0.88189	1979	180	1.069	0.14254	505	111	1.6355	0.050973	2437	208	0.63152	0.26385	2283	177	-0.047351	0.51888	946
LPL	ENSG00000175445	8	19759228	19824769	287	20	1.8972	0.028904	66	11	-0.70409	0.75931	66	10	4.6153	1.9622e-06	267	20	0.47098	0.31883	12	5	-0.78164	0.78279	33	8	0.27714	0.39084	273	20	-0.26036	0.60271	192	13	-0.47853	0.68386	47	11	-1.3169	0.90606	249	20	-0.32252	0.62647	288	20	0.48303	0.31454	70
CAMK4	ENSG00000152495	5	110559351	110830584	657	42	1.891	0.029311	225	19	-0.069371	0.52765	270	18	0.26626	0.39502	708	44	-0.65659	0.74428	57	17	1.089	0.13808	105	21	0.36557	0.35734	692	45	-1.082	0.86037	572	30	0.20226	0.41986	132	24	-0.53528	0.70377	698	49	0.446	0.3278	674	40	0.57613	0.28226	290
FGB	ENSG00000171564	4	155484108	155492238	16	2	1.8773	0.030238									20	4	-1.5486	0.93926									18	3	-0.29955	0.61774	19	3	-1.1028	0.86495	5	2	0.40347	0.3433	18	3	-0.21875	0.58658	17	3	0.91932	0.17896
TFPI2	ENSG00000105825	7	93514709	93520303	18	2	1.8736	0.030493									20	3	-0.17628	0.56996									20	3	-0.68376	0.75294	15	3	0.23504	0.40709					18	3	-1.0002	0.84138	18	2	-0.28407	0.61182
CDK8	ENSG00000132964	13	26828276	26979375	351	16	1.8721	0.030594	77	7	1.2267	0.10996	127	6	1.8886	0.029475	364	19	0.74755	0.22737	15	5	-0.57095	0.71598	40	6	0.15465	0.43855	318	17	-0.63957	0.73877	305	14	3.2164	0.00064909	60	10	0.63845	0.26159	374	20	-0.021134	0.50843	360	17	-0.0018894	0.50075	166
NCR2	ENSG00000096264	6	41303393	41318625	61	8	1.8681	0.030872					27	4	1.5864	0.056322	66	10	-0.66888	0.74821	11	3	-0.77403	0.78054	18	3	-0.17364	0.56892	63	9	-0.30625	0.62029	55	7	-0.94753	0.82832	23	5	2.9197	0.001752	65	10	1.1297	0.12931	63	9	0.55641	0.28896	30
CACNA1E	ENSG00000198216	1	181382238	181777219	924	72	1.8641	0.031154	277	37	-0.68385	0.75296	348	45	-0.27865	0.60974	995	86	-0.30748	0.62076	93	31	0.068343	0.47276	186	40	2.0345	0.020953	983	81	-0.030575	0.5122	803	66	-1.2883	0.90119	263	48	-0.055613	0.52218	991	85	3.2425	0.00059244	958	76	0.3346	0.36896	385
SCG5	ENSG00000166922	15	32933877	32989299	124	31	1.8639	0.031168	38	10	-0.34072	0.63334	41	12	0.11499	0.45423	169	46	-1.1215	0.86897	23	10	-1.3211	0.90676	35	12	0.10612	0.45774	161	41	0.89828	0.18452	128	33	0.42955	0.33376	56	21	0.46882	0.3196	166	45	0.94367	0.17267	145	36	0.93319	0.17536	69
HTN3	ENSG00000205649	4	70894130	70902255	24	6	1.8601	0.031436	6	2	-1.456	0.92731	6	2	1.3481	0.088807	24	6	-0.11636	0.54632					3	2	0.51457	0.30343	24	6	1.5151	0.064879	16	3	-0.096509	0.53844	3	2	0.80291	0.21101	24	6	-1.822	0.96577	24	6	0.60569	0.27236	7
TUFT1	ENSG00000143367	1	151512781	151556059	84	13	1.8591	0.031508	29	6	1.3486	0.088731	34	7	0.39838	0.34517	93	16	1.3024	0.096394	10	5	0.11564	0.45397	24	6	0.98675	0.16188	90	15	1.2397	0.10755	77	11	1.732	0.041634	28	7	1.372	0.085037	94	16	-0.54054	0.70559	88	14	-0.82901	0.79645	37
SAA1	ENSG00000173432	11	18287721	18291524	18	4	1.8588	0.031526									12	4	0.056623	0.47742									16	5	-0.74903	0.77308	11	3	0.12056	0.45202					9	3	0.95968	0.16861	22	6	-1.0307	0.84865
GPR135	ENSG00000181619	14	59895740	59932060	126	13	1.8582	0.031573	29	3	1.8935	0.029145	28	3	-0.21866	0.58654	121	14	-0.26784	0.60559	7	2	1.1631	0.1224	13	2	0.030864	0.48769	125	13	-0.45298	0.67472	84	7	0.0060507	0.49759	22	5	0.24593	0.40287	110	14	-0.63315	0.73668	128	13	-1.2366	0.89188	29
PPIL4	ENSG00000131013	6	149825869	149867174	39	4	1.8569	0.031663					14	2	-0.47519	0.68267	50	6	-0.27501	0.60834	6	3	2.1606	0.015364					35	3	2.4225	0.0077066	39	4	2.2076	0.013635	8	2	2.5724	0.0050499	42	4	-0.66242	0.74615	41	4	3.0837	0.0010224	24
ITGB8	ENSG00000105855	7	20370325	20455377	298	17	1.8568	0.031671	134	11	0.093306	0.46283	141	12	0.71615	0.23695	325	22	-1.0254	0.84742	30	7	-0.96529	0.8328	63	8	2.0478	0.020288	321	20	-1.0116	0.84413	241	17	-0.35129	0.63731	80	10	2.745	0.0030258	320	22	-1.3907	0.91784	301	17	0.93845	0.17401	152
NPY1R	ENSG00000164128	4	164245113	164265984	48	9	1.8562	0.031712	15	3	-0.90824	0.81812	18	4	1.0093	0.15642	59	12	-0.12058	0.54799					9	3	1.1303	0.12918	54	11	0.67317	0.25042	46	8	-0.23062	0.5912	19	5	-0.87888	0.81027	58	12	-0.067002	0.52671	51	10	-0.073601	0.52934	18
LRTOMT	ENSG00000184154	11	71791382	71821828	54	4	1.8562	0.031712	19	2	-0.30901	0.62134	22	2	-0.89961	0.81584	60	5	0.81513	0.2075									49	3	-0.17628	0.56996	45	2	0.99262	0.16045	14	2	-0.46818	0.68017	59	5	-0.45054	0.67384	59	5	-0.3544	0.63848	23
CACNB2	ENSG00000165995	10	18429606	18830798	1503	111	1.8518	0.03203	409	59	0.058156	0.47681	508	68	3.5768	0.00017389	1562	118	-0.96	0.83147	155	52	-0.48124	0.68483	259	55	-1.588	0.94385	1483	117	-0.57394	0.717	1205	96	0.51501	0.30327	334	71	1.2011	0.11485	1501	122	1.7673	0.038585	1556	109	3.3871	0.00035313	556
TRPM8	ENSG00000144481	2	234826043	234928166	264	36	1.8469	0.03238	140	19	-1.1683	0.87866	197	32	0.90412	0.18296	331	52	-0.37282	0.64536	58	22	0.22026	0.41283	95	23	-0.25851	0.60199	321	50	1.5919	0.055705	300	47	-1.4177	0.92185	120	32	-0.34946	0.63663	311	52	3.7641	8.3566e-05	285	40	-0.46887	0.68042	216
NXPH3	ENSG00000182575	17	47653220	47661189	9	3	1.8455	0.032481									11	4	0.81709	0.20694									11	4	-0.098921	0.5394	9	3	-0.063544	0.52533					10	3	1.6654	0.047917	11	4	1.6065	0.054083
TG	ENSG00000042832	8	133879203	134147147	822	41	1.8438	0.032605	461	33	-1.1832	0.88163	479	35	-0.43776	0.66922	958	60	1.2472	0.10616	92	25	-1.6932	0.95479	197	32	0.78835	0.21525	870	47	0.23412	0.40744	781	41	0.86424	0.19373	258	37	1.2896	0.098597	893	53	0.52838	0.29862	837	44	0.098673	0.4607	495
PDGFRA	ENSG00000134853	4	55095264	55164414	135	10	1.8388	0.03297	34	3	-0.56994	0.71564	35	3	-0.88122	0.8109	146	13	-1.1575	0.87646	10	2	0.76643	0.22171	16	2	0.078077	0.46888	131	9	-0.59593	0.72439	113	7	-0.39988	0.65538	21	3	0.89699	0.18486	138	12	2.2647	0.011767	140	11	-0.012448	0.50497	36
BTN3A3	ENSG00000111801	6	26440700	26453643	31	7	1.8364	0.033147	15	3	-0.082709	0.53296	16	3	-0.029176	0.51164	31	8	2.0879	0.018403									35	9	-0.32566	0.62766	26	7	2.4366	0.0074128	7	3	0.73395	0.23149	34	9	1.2241	0.11045	33	8	0.35935	0.35967	15
SLC19A1	ENSG00000173638	21	46913486	46964325	39	10	1.8246	0.034034					8	3	-0.34266	0.63407	178	22	-1.0527	0.85377	13	3	-0.73467	0.76873	15	3	-0.32792	0.62851	147	15	-0.15869	0.56304	139	14	1.9455	0.025857	31	5	0.032656	0.48697	162	22	0.27996	0.38975	56	13	-0.24152	0.59542	29
SLIT1	ENSG00000187122	10	98757795	98945677	464	46	1.8183	0.034508	139	20	1.0508	0.14667	174	27	2.3778	0.008708	534	64	0.15657	0.43779	63	21	-0.057243	0.52282	93	22	0.50712	0.30604	498	56	-1.1986	0.88466	432	46	0.62523	0.26591	132	31	0.80977	0.20904	520	60	-0.45652	0.67599	483	50	-0.90743	0.81791	203
MME	ENSG00000196549	3	154741913	154901497	162	25	1.8146	0.034795	43	11	-1.6367	0.94915	75	19	-0.61211	0.72977	369	51	-0.36686	0.64314	24	12	0.19878	0.42122	41	13	-0.044228	0.51764	289	35	0.89847	0.18447	257	42	0.90255	0.18338	69	24	-0.018037	0.5072	352	48	0.27567	0.3914	192	31	-1.0262	0.8476	100
POMC	ENSG00000115138	2	25383722	25391772	14	6	1.8142	0.034821	3	2	4.2725	9.6657e-06	6	3	-0.25865	0.60205	14	6	0.65018	0.25779					5	3	1.1296	0.12932	16	7	2.4334	0.0074787	13	5	-0.39167	0.65235	5	3	1.3172	0.09389	15	7	0.61506	0.26926	15	7	-0.58503	0.72074	6
LPAR5	ENSG00000184574	12	6728001	6745613	21	6	1.8038	0.035634	3	2	-0.58591	0.72103					31	11	0.59519	0.27586	3	2	-0.97674	0.83565					23	7	1.2261	0.11009	18	6	-2.0161	0.9781	3	2	1.6168	0.052957	28	10	1.2131	0.11254	23	7	-1.1955	0.88405	4
AZGP1	ENSG00000160862	7	99564343	99573780	14	5	1.8033	0.035674									15	6	0.39044	0.34811									14	5	0.35852	0.35998	10	3	1.6268	0.051887					14	5	1.2998	0.096835	14	5	-0.39633	0.65407
ACP1	ENSG00000143727	2	264140	278283	26	4	1.8028	0.03571	11	3	1.9091	0.028127	11	3	1.6469	0.049787	31	6	-0.019217	0.50767					7	2	1.7357	0.041307	26	5	0.35634	0.36079	23	4	-0.14096	0.55605	8	3	0.82268	0.20534	29	6	0.59625	0.27551	26	4	1.435	0.075647	12
ABCA12	ENSG00000144452	2	215796266	216003151	410	42	1.8028	0.035712	98	17	-0.7156	0.76288	135	22	-1.043	0.85153	500	52	-0.63044	0.7358	58	16	-1.0842	0.86087	72	16	0.74375	0.22851	426	50	0.13572	0.44602	363	37	0.57028	0.28424	96	22	1.6068	0.054045	460	55	0.6697	0.25153	460	44	-0.72436	0.76558	183
MAK	ENSG00000111837	6	10762956	10838764	108	10	1.7966	0.036197	23	3	-0.60513	0.72745	34	5	-1.3476	0.9111	153	21	0.35095	0.36281	12	4	-1.2361	0.89178	23	3	1.4314	0.076164	101	9	-1.1301	0.87078	99	9	1.3872	0.082684	38	6	1.9772	0.024012	142	19	0.94471	0.1724	127	14	-1.797	0.96383	39
JAK3	ENSG00000105639	19	17935589	17958880	17	3	1.7915	0.036608					7	2	0.91431	0.18028	63	18	-2.1495	0.9842	5	3	1.016	0.15481					44	11	-0.16284	0.56468	49	13	1.5138	0.065037	19	11	-0.96188	0.83195	68	20	0.50269	0.30759	22	5	0.023384	0.49067	14
ATP4B	ENSG00000186009	13	114303119	114312501	12	4	1.7913	0.036622									19	8	1.0729	0.14166									17	6	0.46943	0.31938	15	5	0.40111	0.34417	3	2	-0.037324	0.51489	18	7	-1.5778	0.9427	14	5	3.107	0.00094492
CYP1B1	ENSG00000138061	2	38294116	38337044	163	22	1.7885	0.036846	58	10	-0.20461	0.58106	65	12	0.35991	0.35946	151	22	2.1478	0.015863	20	6	1.7272	0.04207	34	8	0.54253	0.29373	167	23	-0.76485	0.77782	144	19	-0.43672	0.66884	43	11	0.80515	0.21037	147	23	-1.579	0.94284	166	22	-0.67448	0.75	65
SPACA3	ENSG00000141316	17	31297394	31324895	89	17	1.7873	0.036947	30	9	0.152	0.43959	32	10	0.82523	0.20462	99	24	0.64203	0.26043	20	10	-1.5037	0.93367	19	7	0.40995	0.34092	112	25	0.65182	0.25726	98	21	0.31001	0.37827	32	12	1.7535	0.039758	108	25	-0.4027	0.65642	103	21	0.62848	0.26485	47
IL18BP	ENSG00000137496	11	71709587	71716761	13	3	1.7851	0.037123									13	3	0.13285	0.44716									12	3	0.078142	0.46886	12	2	0.32167	0.37385	5	3	-0.54172	0.706	11	3	0.35893	0.35982	13	3	-0.17294	0.56865	4
OVCH2	ENSG00000183378	11	7710669	7727968	59	12	1.7826	0.037328	21	6	-0.098815	0.53936	21	6	-1.651	0.95063	84	21	-1.2226	0.88926	12	5	-0.097452	0.53882	11	4	0.93243	0.17556	69	15	0.53982	0.29466	65	15	0.67635	0.24941	27	10	0.75969	0.22372	77	18	-0.46729	0.67986	65	14	-0.99308	0.83966	33
TULP1	ENSG00000112041	6	35465651	35480715	51	10	1.7822	0.037357	18	5	1.3679	0.085667	12	3	1.4673	0.071152	43	8	-1.1886	0.8827	5	2	2.0916	0.018238	10	3	-0.012025	0.5048	52	11	-0.040899	0.51631	43	8	1.6188	0.052749	12	4	1.9203	0.027409	51	11	-1.1443	0.87376	52	11	-1.0299	0.84846	19
PTH2R	ENSG00000144407	2	209224438	209719227	1365	58	1.7779	0.03771	220	32	-1.5071	0.93411	294	37	2.5375	0.005582	1319	69	-1.418	0.92191	66	21	0.33453	0.36899	125	29	-0.88929	0.81308	1317	60	0.24341	0.40385	971	57	0.82119	0.20577	165	35	2.9131	0.0017891	1264	66	1.8052	0.035521	1417	65	1.6934	0.045193	309
LNPEP	ENSG00000113441	5	96271098	96373219	229	12	1.7737	0.03806	48	2	-0.46953	0.68066	57	3	0.048964	0.48047	268	16	0.22659	0.41037	9	3	-0.32022	0.6256	20	3	6.0934	5.5274e-10	225	12	1.6891	0.045605	171	10	0.46226	0.32195	36	5	1.528	0.06326	227	14	1.6925	0.045274	264	13	1.6441	0.05008	63
GUCY1A3	ENSG00000164116	4	156587863	156653501	174	25	1.7718	0.038212	45	7	0.90211	0.1835	59	11	3.7283	9.6382e-05	208	35	0.44756	0.32724	25	8	-0.6094	0.72887	31	8	2.63	0.004269	177	27	-1.0275	0.84792	157	23	-1.2763	0.89907	41	12	1.1217	0.131	201	34	0.34373	0.36552	178	26	-0.35325	0.63805	72
SPOCK1	ENSG00000152377	5	136310987	136934068	1653	92	1.765	0.038779	543	46	1.3409	0.089982	630	56	-2.9296	0.9983	1688	97	0.90529	0.18265	137	39	0.11272	0.45513	311	44	-0.13606	0.55411	1633	87	-0.91388	0.81961	1416	84	0.076904	0.46935	381	57	-1.933	0.97338	1636	98	2.2139	0.013418	1704	94	2.1639	0.015235	670
PDZD2	ENSG00000133401	5	31639517	32111037	1160	124	1.7647	0.03881	310	80	0.36496	0.35757	386	92	-0.1676	0.56655	1928	231	0.53173	0.29746	238	100	0.082319	0.4672	258	80	0.31125	0.3778	1785	196	2.6511	0.0040113	1484	182	1.3136	0.094486	390	119	-0.47373	0.68215	1787	209	-0.99382	0.83984	1266	126	1.0004	0.15856	523
EFNA5	ENSG00000184349	5	106712590	107006596	641	79	1.762	0.039035	227	47	2.3766	0.0087374	300	51	1.1639	0.12223	747	101	-0.13382	0.55323	90	35	1.1575	0.12354	155	41	1.9094	0.028103	697	92	0.54795	0.29186	590	74	-0.018001	0.50718	219	59	0.83009	0.20324	722	99	1.8514	0.032054	657	82	1.0582	0.14499	328
VAMP8	ENSG00000118640	2	85788685	85809154	65	9	1.7611	0.039109	14	2	2.275	0.011451	14	2	2.6576	0.0039348	68	9	-1.5522	0.93969	3	2	-1.1917	0.88331	10	2	0.044492	0.48226	67	9	-0.41903	0.6624	48	6	0.95942	0.16867	10	2	1.0617	0.14417	68	10	0.64835	0.25838	66	9	0.73464	0.23128	15
PRG2	ENSG00000186652	11	57154267	57158130	3	2	1.76	0.039207									3	2	-0.67978	0.75168									3	2	0.80456	0.21054					3	2	-0.92563	0.82268	3	2	1.3514	0.088278	3	2	0.37282	0.35464
PTPRG	ENSG00000144724	3	61547243	62283288	1968	139	1.759	0.039289	620	76	0.060554	0.47586	785	94	0.48519	0.31377	2325	164	-1.5559	0.94014	231	75	0.641	0.26076	377	81	-1.2289	0.89045	2161	154	0.70572	0.24018	1802	137	-0.77303	0.78025	505	96	-1.8036	0.96435	2258	176	3.5952	0.00016208	2072	144	0.011846	0.49527	883
THRB	ENSG00000151090	3	24158651	24536773	967	106	1.7571	0.039453	320	54	-0.037991	0.51515	394	69	-0.0030973	0.50124	1089	113	-1.0904	0.86222	150	52	-0.58001	0.71905	208	55	-0.16251	0.56455	1039	109	-0.57051	0.71583	908	98	-0.12995	0.5517	302	70	-0.048222	0.51923	1116	121	1.9128	0.027886	1020	103	-0.3776	0.64714	445
PTAFR	ENSG00000169403	1	28473677	28520447	47	9	1.7531	0.039794	8	2	0.85288	0.19686	10	3	1.5376	0.062068	60	15	-0.0093591	0.50373	4	2	-2.6665	0.99617	8	3	0.46073	0.32249	51	11	-0.12501	0.54974	34	7	-0.99911	0.84113	10	4	0.43924	0.33024	54	14	0.3866	0.34953	50	11	0.010708	0.49573	11
HDAC4	ENSG00000068024	2	239969864	240323348	943	71	1.7505	0.040017	251	43	0.48347	0.31438	262	37	1.0784	0.14043	1194	98	-0.31394	0.62322	95	32	0.14681	0.44164	143	37	2.036	0.020876	924	69	1.327	0.092248	911	72	-0.50892	0.6946	196	48	0.92077	0.17859	1148	99	3.3902	0.00034919	1000	77	4.0965	2.0976e-05	295
SLC7A7	ENSG00000155465	14	23242431	23299029	162	20	1.7482	0.040217	26	5	0.26137	0.3969	33	7	-0.85686	0.80424	269	34	0.15499	0.43841	36	14	0.91982	0.17883	29	6	0.93079	0.17598	240	33	-0.20015	0.57932	228	31	-1.5443	0.93874	66	21	-0.29411	0.61566	242	38	-1.0031	0.84208	204	25	2.0962	0.018031	65
HTR2B	ENSG00000135914	2	231972944	231989832	17	6	1.7452	0.040472	8	3	0.064823	0.47416	9	3	-1.1047	0.86535	18	7	-0.57757	0.71822	3	2	0.043037	0.48284	6	2	-0.88001	0.81057	16	6	-1.6312	0.94857	13	4	-1.4288	0.92347	6	2	-0.10417	0.54148	17	6	0.23513	0.40705	18	7	-0.52549	0.70038	10
HIST1H1A	ENSG00000124610	6	26017260	26018040	4	2	1.7452	0.040477									4	2	-1.3039	0.90386									4	2	0.4445	0.32834	5	3	2.8196	0.002404					4	2	-0.021199	0.50846	4	2	0.82678	0.20418
PTPRJ	ENSG00000149177	11	48002113	48189670	326	18	1.7404	0.040894	105	11	0.46553	0.32077	104	11	2.0064	0.022406	331	20	0.024128	0.49038	23	5	1.5985	0.054971	47	7	1.811	0.035073	309	17	-0.72963	0.76719	267	14	0.85932	0.19508	64	10	2.1751	0.014811	345	24	-0.13736	0.55463	333	19	1.4021	0.080448	107
GNS	ENSG00000135677	12	65107225	65153227	45	3	1.7396	0.040965					25	3	-0.0078824	0.50314	65	8	-1.0461	0.85225					12	2	0.1744	0.43077	53	5	-0.76984	0.7793	51	4	0.83411	0.20211	18	3	-1.1044	0.86528	69	8	0.7701	0.22062	52	4	-0.66185	0.74597	33
MTRNR2L8	ENSG00000255823	11	10529434	10530723	6	3	1.7385	0.041058									6	3	0.53339	0.29688									3	2	1.1539	0.12428	4	2	2.6135	0.0044809					6	3	1.5041	0.066272	6	3	0.24344	0.40383
FARS2	ENSG00000145982	6	5261277	5771813	1458	124	1.7319	0.041649	440	74	1.6271	0.051857	549	83	-2.0582	0.98021	1686	149	-0.66212	0.74605	185	64	0.1556	0.43817	263	61	-1.5088	0.93432	1612	137	0.26434	0.39576	1388	126	-0.010293	0.50411	400	92	-1.4491	0.92635	1683	157	0.2366	0.40648	1528	128	-1.2529	0.89488	653
CELSR2	ENSG00000143126	1	109792641	109818372	68	12	1.7302	0.041796	24	6	1.5893	0.055998	17	5	4.7322	1.1103e-06	76	15	1.202	0.11468	6	3	-2.3229	0.98991	15	5	0.78835	0.21525	68	12	-0.12887	0.55127	59	10	1.5353	0.062358	16	5	0.68713	0.246	74	14	-0.05297	0.52112	73	14	0.18555	0.4264	24
CALM1	ENSG00000198668	14	90862846	90874605	22	5	1.73	0.041811	8	2	-0.76314	0.77731	11	4	0.32376	0.37306	27	7	0.20756	0.41779	5	2	-0.32309	0.62669	7	3	-1.5305	0.93705	24	5	-0.43221	0.6672	25	6	0.93803	0.17411	9	4	0.93037	0.17609	25	6	-1.5725	0.94209	23	5	0.13917	0.44466	13
CHRNB2	ENSG00000160716	1	154540257	154552502	14	5	1.7285	0.041947									18	7	-0.061491	0.52452									14	4	0.13605	0.44589	14	4	1.6447	0.050016					20	9	1.2952	0.097634	15	5	3.0817	0.0010292
WNT4	ENSG00000162552	1	22443798	22470462	79	13	1.7276	0.042028	18	4	0.75447	0.22528	22	5	-1.255	0.89526	90	18	-0.19662	0.57794	3	2	-0.087375	0.53481	11	4	-0.81369	0.79209	83	15	0.46215	0.32199	76	13	-0.14736	0.55857	12	4	-0.6085	0.72857	87	17	-0.16232	0.56447	81	14	-0.81989	0.79386	26
MAP3K2	ENSG00000169967	2	128056306	128146041	223	21	1.7274	0.042048	35	6	-1.2078	0.88644	38	7	1.1009	0.13547	165	22	-0.073445	0.52927	3	2	2.4336	0.007475	21	5	1.6266	0.051915	213	20	1.0219	0.15343	181	17	-0.28887	0.61366	24	5	-0.84097	0.79982	213	22	1.6689	0.047569	226	21	1.9062	0.02831	37
ADAMTS17	ENSG00000140470	15	100511794	100882210	1716	109	1.7255	0.042216	272	45	-2.4123	0.99207	421	65	0.029204	0.48835	1936	135	-0.69909	0.75775	132	50	0.045523	0.48185	182	46	0.34711	0.36426	1778	114	-1.2773	0.89926	1402	108	-0.27647	0.60891	307	68	0.6371	0.26203	1775	124	-0.61247	0.72989	1779	106	0.83863	0.20084	495
CXCR4	ENSG00000121966	2	136871919	136875735	5	2	1.7239	0.042364									6	3	0.59074	0.27735									6	3	1.4742	0.070212	4	2	-1.2851	0.90063					6	3	1.1116	0.13315	5	2	-1.2494	0.89424
LILRB5	ENSG00000105609	19	54754263	54761164	23	5	1.7226	0.04248									25	7	1.0883	0.13824									23	5	-0.91769	0.82061	29	8	-1.3675	0.91426	4	2	0.14951	0.44058	25	8	0.24798	0.40208	36	9	-0.39797	0.65468	4
GSG2	ENSG00000177602	17	3627211	3630067	10	2	1.7224	0.042503									11	3	-1.0466	0.85237									9	2	-0.30123	0.61838	9	2	1.9754	0.024113					11	3	-0.55414	0.71026	10	2	-0.46592	0.67936
RXRB	ENSG00000204231	6	33161365	33168630	12	4	1.7179	0.042905	4	2	-0.91824	0.82075	4	2	1.3855	0.082949	12	4	0.646	0.25914									12	4	0.1387	0.44484	10	4	8.2841	5.9488e-17					12	4	0.08653	0.46552	12	4	-0.61246	0.72988	4
SPARC	ENSG00000113140	5	151040657	151066726	51	8	1.7174	0.042951	25	4	-1.0352	0.84971	32	6	2.4667	0.0068181	68	14	0.25502	0.39935	9	4	-1.7434	0.95937	18	4	0.39764	0.34545	64	12	-0.75043	0.7735	56	9	-0.65618	0.74414	21	5	-0.72028	0.76432	67	13	-0.13826	0.55498	54	9	0.012409	0.49505	38
MAP2K1	ENSG00000169032	15	66679155	66784650	291	19	1.7169	0.042996	61	9	1.9541	0.025342	65	8	-0.13552	0.5539	294	20	0.077142	0.46926	10	4	0.9183	0.17923	26	6	-0.083612	0.53332	293	20	0.97071	0.16585	207	15	0.91301	0.18062	33	7	1.0216	0.1535	281	20	-0.069326	0.52764	294	19	0.89572	0.1852	73
ICOS	ENSG00000163600	2	204801471	204826300	57	13	1.7149	0.043186	20	5	-0.19725	0.57818	28	7	1.5458	0.061075	66	16	0.18837	0.42529	5	2	1.7075	0.043861	15	4	0.32023	0.3744	59	14	2.4401	0.0073414	53	12	2.8545	0.0021554	21	7	0.92268	0.17809	59	15	1.7653	0.038754	59	14	1.0854	0.13887	29
KCNA2	ENSG00000177301	1	111136202	111174096	93	10	1.7145	0.043223	23	5	-0.50197	0.69215	31	6	0.15281	0.43927	104	14	0.34539	0.3649	14	4	-0.16676	0.56622	22	5	-0.040061	0.51598	104	14	-0.83837	0.79909	81	8	-0.68817	0.75433	26	6	-0.697	0.7571	98	12	1.6027	0.0545	96	11	0.82226	0.20546	33
KLHL33	ENSG00000185271	14	20896970	20903801	24	6	1.7143	0.04324	10	3	0.35569	0.36104	15	4	-1.1976	0.88446	27	7	0.73798	0.23026	4	2	0.80659	0.20995	11	3	1.7282	0.041976	26	6	-0.46498	0.67903	24	6	-0.06316	0.52518	12	4	-0.098959	0.53941	27	7	-0.42641	0.6651	24	6	0.78446	0.21638	16
VPREB1	ENSG00000169575	22	22599087	22599927	6	3	1.7131	0.043347																					6	3	1.1129	0.13288	6	3	-1.2832	0.90028	4	2	1.1578	0.12347	8	4	0.63977	0.26116	6	3	-0.69705	0.75712	4
STYK1	ENSG00000060140	12	10771538	10826917	143	8	1.7097	0.043663	55	5	-0.12359	0.54918	54	5	-0.53069	0.70218	146	9	-0.31407	0.62326	14	4	0.36997	0.3557	25	5	-0.87951	0.81044	146	9	-1.3932	0.91823	134	8	0.40138	0.34407	38	8	1.2844	0.099508	144	10	-1.278	0.89937	147	9	1.2128	0.11259	57
CYP4Z1	ENSG00000186160	1	47533160	47583991	165	5	1.7078	0.043836									120	5	-0.18628	0.57389									141	5	-0.011096	0.50443	110	3	-1.2169	0.88818					97	4	-0.54126	0.70583	169	5	1.0272	0.15216
HIST1H1B	ENSG00000184357	6	27834570	27835359	4	2	1.7057	0.044036									4	2	-1.7608	0.96086									4	2	0.72199	0.23515	6	3	1.7052	0.04408					4	2	0.44901	0.32671	4	2	1.4758	0.070001
ECM1	ENSG00000143369	1	150480538	150486265	11	4	1.7017	0.044402	7	2	2.7874	0.0026567	7	2	-0.33006	0.62932	14	6	0.8462	0.19872					5	2	0.90404	0.18299	12	4	5.1757	1.1354e-07	11	4	0.2798	0.38982	5	2	2.3335	0.0098121	13	5	0.43261	0.33265	12	4	0.50515	0.30673	7
BRCA1	ENSG00000012048	17	41196312	41277500	152	4	1.7017	0.044406	39	2	2.0904	0.018292	42	2	0.60342	0.27312	155	6	0.90448	0.18287	11	2	0.67937	0.24845	21	2	0.43961	0.33011	146	5	-0.86713	0.80707	143	5	-0.26787	0.6056	46	7	-0.062208	0.5248	151	6	-0.626	0.73434	159	5	-0.25564	0.60089	47
LUM	ENSG00000139329	12	91496406	91505608	39	5	1.6963	0.044918	10	4	1.2185	0.11153	16	5	0.47502	0.31739	39	5	-0.3553	0.63882	5	2	-0.14926	0.55932	10	3	0.5318	0.29743	39	5	-1.0592	0.85525	28	5	-0.38	0.64803	10	3	1.2226	0.11074	37	5	-0.79098	0.78552	40	5	0.77031	0.22056	17
LEPRE1	ENSG00000117385	1	43212006	43232755	40	9	1.6923	0.045294	8	3	0.21861	0.41348	11	4	-0.48877	0.6875	45	12	-0.99125	0.83922	4	2	0.003721	0.49852	7	3	1.1477	0.12555	38	9	-0.32332	0.62677	35	8	-1.6926	0.95473	9	3	1.6818	0.046307	41	11	-1.6836	0.95387	42	10	0.55608	0.28908	12
GPC2	ENSG00000213420	7	99767229	99774995	8	3	1.6909	0.045426									11	5	0.65657	0.25573									8	3	-0.94944	0.8288	6	2	0.64464	0.25958	5	2	0.13476	0.4464	8	3	3.1561	0.00079958	9	4	0.32576	0.3723
LAMP3	ENSG00000078081	3	182840001	182881627	168	19	1.6888	0.045633	48	8	0.97243	0.16542	55	8	0.656	0.25591	173	21	-1.0127	0.8444	15	4	0.58937	0.27781	34	7	-0.43984	0.66997	162	18	-1.5934	0.94447	132	15	0.73814	0.23021	40	8	0.86977	0.19221	169	21	0.90152	0.18366	169	19	0.27207	0.39278	55
ATP1B1	ENSG00000143153	1	169074935	169101960	77	10	1.6885	0.045661	33	6	0.7755	0.21902	32	6	3.3306	0.0004333	102	19	0.52695	0.29912	12	6	0.31514	0.37633	23	6	0.62001	0.26762	104	19	-0.39658	0.65416	94	16	0.14495	0.44237	28	8	1.0344	0.15048	99	19	2.0603	0.019687	82	11	-0.18624	0.57387	48
ACP2	ENSG00000134575	11	47260853	47270457	25	4	1.6878	0.045722	8	2	3.3422	0.00041558	6	2	0.26967	0.39371	26	5	-1.3992	0.91913					5	2	-0.74625	0.77224	25	4	-1.0115	0.8441	21	4	1.1523	0.1246	6	2	-0.30702	0.62059	27	5	1.6371	0.050805	27	5	1.1738	0.12024	8
PPM1B	ENSG00000138032	2	44395108	44471523	128	10	1.6853	0.045965	40	5	0.32086	0.37416	42	5	-0.059495	0.52372	156	17	-1.5243	0.93628	10	4	0.030352	0.48789	18	3	0.96501	0.16727	145	13	-0.083968	0.53346	101	9	-0.86162	0.80555	23	4	-0.83873	0.79919	154	15	1.2836	0.099633	137	12	-1.0639	0.85631	44
NPC1L1	ENSG00000015520	7	44552134	44580914	45	6	1.6814	0.046347	16	3	2.2455	0.012369	8	2	0.96847	0.1664	66	13	1.7336	0.041498					9	2	-0.19994	0.57923	54	8	0.42854	0.33413	41	6	1.2254	0.11022	11	3	-0.38818	0.65106	57	10	-0.93421	0.8249	50	7	-0.81858	0.79349	16
LECT1	ENSG00000136110	13	53277399	53313947	94	10	1.6792	0.046555	20	4	0.97817	0.164	25	3	-0.42588	0.6649	100	13	-0.52408	0.69989	7	3	-1.2145	0.88772	10	3	0.50824	0.30564	88	9	-0.1016	0.54046	69	7	1.729	0.041903	15	5	-0.63182	0.73625	91	12	-0.47235	0.68166	94	10	-0.51399	0.69637	29
AMPD2	ENSG00000116337	1	110158726	110174673	30	7	1.6792	0.04656	4	2	0.0016647	0.49934	4	2	1.075	0.14119	38	10	-1.2971	0.90269	3	2	0.83702	0.20129	6	2	-0.45773	0.67643	33	8	1.6588	0.04858	26	7	-1.6029	0.94552	8	3	-0.41007	0.65912	36	9	0.74035	0.22954	32	8	-0.12253	0.54876	6
FYN	ENSG00000010810	6	111981535	112194655	549	29	1.6791	0.04657	206	20	-0.2778	0.60942	247	26	0.39076	0.34799	585	37	-1.543	0.93858	49	15	-0.93532	0.82519	109	18	1.6069	0.054041	511	27	0.92754	0.17682	498	38	-0.52736	0.70103	137	23	-0.72961	0.76718	534	33	0.38065	0.35173	557	29	-0.067115	0.52675	255
VWA2	ENSG00000165816	10	115999018	116051272	110	15	1.6756	0.046909	25	4	0.50554	0.30659	38	8	0.8134	0.20799	137	23	0.94443	0.17248	13	6	0.34724	0.36421	27	8	1.4322	0.076041	109	16	0.14474	0.44246	94	14	-1.152	0.87534	33	9	2.7768	0.0027451	133	23	1.7758	0.037879	114	16	-0.80546	0.78972	43
EPAS1	ENSG00000116016	2	46520806	46613836	217	25	1.6722	0.047247	111	12	-1.6434	0.94985	123	14	-0.024016	0.50958	295	35	-0.10112	0.54027	35	9	0.096229	0.46167	62	11	0.1657	0.4342	287	33	0.90031	0.18398	207	25	-0.36261	0.64155	81	15	0.21353	0.41546	298	36	-1.15	0.87494	237	29	-1.657	0.95124	144
DSTYK	ENSG00000133059	1	205111632	205180727	153	12	1.6692	0.047538	48	5	2.3324	0.0098392	51	6	-0.51999	0.69846	152	14	0.73561	0.23098	6	2	-1.1463	0.87416	24	3	-0.77697	0.78141	151	12	-0.34395	0.63456	122	8	-0.65772	0.74464	30	4	0.26479	0.39559	144	13	-1.038	0.85038	154	12	0.79771	0.21252	56
ITGAE	ENSG00000083457	17	3617922	3704537	206	24	1.6689	0.047572	31	7	-1.0599	0.85541	40	8	0.092459	0.46317	319	38	-1.1197	0.86858	19	9	-1.6924	0.95472	21	6	-0.32983	0.62923	217	26	-1.1946	0.88387	208	26	0.10569	0.45791	39	13	0.41847	0.3378	278	33	-0.37655	0.64675	220	25	-0.42294	0.66383	64
C3	ENSG00000125730	19	6677715	6730573	164	19	1.6665	0.047811	15	3	-0.43316	0.66755	29	6	2.4229	0.0076991	196	29	1.4697	0.070826	15	8	0.74753	0.22737	21	6	0.6019	0.27362	181	24	0.0711	0.47166	186	26	-0.33841	0.63247	46	13	1.0243	0.15284	191	30	1.4658	0.071355	184	23	-1.6668	0.95222	60
GABBR2	ENSG00000136928	9	101050391	101471479	1401	118	1.6656	0.047901	416	64	-1.1914	0.88326	525	81	-0.81434	0.79228	1573	143	1.2104	0.11305	148	55	-1.6818	0.95369	279	62	0.88073	0.18923	1512	133	-0.63044	0.7358	1307	116	-0.19913	0.57892	365	79	1.0815	0.13974	1512	140	1.8391	0.03295	1468	128	0.77107	0.22033	561
HABP2	ENSG00000148702	10	115310596	115349361	171	29	1.6653	0.04793	76	17	0.31541	0.37623	95	23	0.38786	0.34906	185	34	-0.3189	0.6251	27	11	-1.0603	0.8555	49	15	-0.3561	0.63912	164	29	0.35536	0.36116	182	34	-0.2582	0.60187	68	23	-0.31104	0.62212	171	33	1.2855	0.099302	173	30	2.0482	0.020269	105
FOLH1	ENSG00000086205	11	49168187	49230222	201	16	1.6645	0.048007	31	6	-0.5665	0.71447	30	6	0.40287	0.34352	190	16	0.98105	0.16328	8	4	-0.13089	0.55207	11	3	0.28216	0.38891	183	15	0.55386	0.28984	148	13	0.24855	0.40186	13	4	0.16839	0.43314	189	18	-0.33916	0.63276	204	17	0.85173	0.19718	35
VWC2	ENSG00000188730	7	49813257	49961546	302	29	1.6642	0.048034	106	14	-0.43592	0.66855	121	17	0.73348	0.23163	325	34	0.65167	0.25731	30	10	-0.00063376	0.50025	54	11	0.2479	0.40211	308	32	0.24829	0.40196	256	24	-1.276	0.89903	64	13	0.11689	0.45347	307	33	3.6284	0.00014257	308	29	-0.099066	0.53946	124
ADCY5	ENSG00000173175	3	123001143	123168605	301	20	1.6624	0.04822	101	12	3.0652	0.0010876	94	10	-0.11585	0.54611	344	27	2.7538	0.0029452	29	9	0.21041	0.41667	49	10	-1.3217	0.90687	318	25	2.3889	0.00845	278	16	0.68515	0.24662	67	15	0.85694	0.19574	339	27	1.9084	0.028172	312	22	0.41623	0.33862	103
SECTM1	ENSG00000141574	17	80278900	80291950	43	2	1.6596	0.048493									55	5	0.19689	0.42196									46	3	2.5904	0.0047928	30	4	0.87431	0.19098	5	2	0.22662	0.41036	51	5	-0.70743	0.76035	47	3	-1.1659	0.87818	7
CCR4	ENSG00000183813	3	32993066	32997841	8	2	1.6593	0.048526									9	2	-0.4437	0.67137					3	2	-1.1357	0.87196	9	2	0.2638	0.39597	7	3	-0.5517	0.70942	3	2	1.0413	0.14886	7	2	-0.046959	0.51873	8	2	-0.099666	0.5397	3
HTR3B	ENSG00000149305	11	113775399	113817287	109	14	1.6581	0.048652	15	4	1.1217	0.13099	22	5	0.2437	0.40373	129	20	-0.35036	0.63697	5	2	-0.54101	0.70575	16	5	1.9368	0.026387	119	17	0.92287	0.17804	96	13	1.2203	0.11117	24	6	-0.16531	0.56565	123	18	1.4207	0.077702	112	15	0.36189	0.35872	28
PLA2G2E	ENSG00000188784	1	20246502	20250110	8	4	1.6577	0.048692	7	2	-0.28164	0.61089	9	3	0.05024	0.47997	16	5	0.62236	0.26685	3	2	-0.78247	0.78303	3	2	-0.43435	0.66798	16	5	0.40414	0.34306	15	4	-0.05947	0.52371	5	3	4.8743	5.4598e-07	16	5	-0.088541	0.53528	13	4	-0.40531	0.65738	10
CA14	ENSG00000118298	1	150229554	150237478	6	3	1.6575	0.048709									7	4	-0.20958	0.583									6	3	3.7029	0.00010658	4	2	1.6279	0.051768					6	3	-0.45356	0.67493	6	3	0.0094542	0.49623
HTRA1	ENSG00000166033	10	124221041	124274424	171	23	1.6545	0.049013	42	6	-1.2005	0.88502	60	9	3.255	0.00056694	191	29	-0.44113	0.67044	17	7	1.3298	0.091788	30	8	2.3209	0.010147	188	27	-1.7553	0.9604	163	24	0.34344	0.36563	44	12	1.0579	0.14505	185	28	0.4575	0.32365	179	24	2.8347	0.0022933	71
BCL2L10	ENSG00000137875	15	52401460	52404972	12	2	1.6534	0.049125	4	2	0.48503	0.31383	4	2	1.3101	0.095083	12	2	0.74301	0.22874									12	2	-0.081094	0.53232	11	2	-0.052959	0.52112	5	2	-0.96568	0.8329	12	2	1.8777	0.030212	12	2	1.3701	0.085328	5
BRD3	ENSG00000169925	9	136895427	136933657	93	10	1.6526	0.049209	28	4	-0.46526	0.67913	34	6	0.91546	0.17997	107	13	0.88372	0.18842	7	3	2.9102	0.001806	20	5	1.2441	0.10673	108	13	-1.02	0.84613	105	13	-0.97445	0.83508	23	6	2.3427	0.0095721	126	18	2.6415	0.0041273	96	10	-1.1752	0.88005	38
CHRM2	ENSG00000181072	7	136553416	136705002	399	27	1.6513	0.049343	164	15	-0.33208	0.63008	190	19	0.0057379	0.49771	427	33	-1.3732	0.91515	37	10	0.79129	0.21439	65	12	0.60121	0.27385	418	29	-0.79445	0.78653	360	22	0.23697	0.40634	89	17	-0.31517	0.62368	426	31	2.1355	0.016359	416	31	1.8845	0.029746	194
NELL1	ENSG00000165973	11	20691117	21597227	2555	185	1.6489	0.049587	907	124	-0.76609	0.77819	1040	139	1.4048	0.080041	3001	247	-0.9293	0.82363	351	105	0.79267	0.21399	500	112	1.731	0.041725	2893	229	-0.60615	0.72779	2420	203	-1.9099	0.97193	723	152	-0.32595	0.62777	2903	241	-0.073082	0.52913	2726	199	-0.08482	0.5338	1211
[truncated: 35 more columns]
