# Supplementary material for: Druggable genome in attention deficit/hyperactivity disorder and its co-morbid conditions. New avenues for treatment
Source: Mol Psychiatry. 2019 Oct 18;26(8):4004–15. doi: 10.1038/s41380-019-0540-z (PMC7165040; doi:10.1038/s41380-019-0540-z)
Supplement: Supplementary file 9 — Supplementary Table 4 [file 41380_2019_540_MOESM9_ESM.xlsx]

## Sheet: ADHD
GENE	Amygdala_pvalue	Amygdala_zscore	Anterior_cingulate_cortex_BA24_pvalue	Anterior_cingulate_cortex_BA24_zscore	Caudate_basal_ganglia_pvalue	Caudate_basal_ganglia_zscore	Cerebellar_Hemisphere_pvalue	Cerebellar_Hemisphere_zscore	Cerebellum_pvalue	Cerebellum_zscore	Cortex_pvalue	Cortex_zscore	Frontal_Cortex_BA9_pvalue	Frontal_Cortex_BA9_zscore	Hippocampus_pvalue	Hippocampus_zscore	Hypothalamus_pvalue	Hypothalamus_zscore	Nucleus_accumbens_basal_ganglia_pvalue	Nucleus_accumbens_basal_ganglia_zscore	Putamen_basal_ganglia_pvalue	Putamen_basal_ganglia_zscore	Spinal_cord_cervical_c-1_pvalue	Spinal_cord_cervical_c-1_zscore	Substantia_nigra_pvalue	Substantia_nigra_zscore
ADAMTS17													0.0139623	-2.45823	0.000140119	-3.80796			0.232979	-1.19272
ARTN					0.0704989	1.80869	8.15105e-06	4.46118	0.000151521	3.78856	2.46547e-05	4.21794	0.0801701	1.7497	0.0964412	1.66236							5.25014e-05	4.0442
CD40			5.79823e-05	-4.02088			0.0198675	-2.32884	0.00209405	-3.07656			0.000171219	-3.75809											0.0323955	-2.1395
CTNNB1	0.000891206	-3.32279			0.00512042	-2.79936													0.826084	0.219727	0.00217035	-3.06587	0.0256861	-2.23092
DCD															0.000105446	-3.87771									0.696887	0.389526
EPHA4					0.000654033	-3.40816			0.0639683	-1.8524
GSN							0.000585669	-3.43817							0.290149	1.05779					0.655523	-0.446102
HLA-DPB1							0.549385	-0.598682	0.501743	-0.671749	0.550018	0.597733							0.981566	0.0231053	0.0979514	1.65487			0.000462278	-3.50171
HP			0.000328971	3.59135	0.00031702	3.60098																			0.290463	1.05711
LECT1																					7.7434e-05	3.95221
LEPRE1													5.0473e-09	5.84561
MAN2B1					0.642965	-0.463557			0.000865652	-3.3309
MANBA							1.62701e-07	5.23757	7.17849e-05	3.97029													0.921371	-0.0987063
MAST2			0.339646	0.954865							1.88871e-05	4.27766
MST1	0.00626665	2.73349	0.000814798	3.34772					0.595323	-0.531138	0.0025501	3.01733			0.0092889	2.60123	0.932122	0.0851752
P4HTM									0.0307919	-2.15975	0.000655734	-3.40745			0.131236	-1.50925					0.181771	-1.33532
PTP4A2									0.738129	-0.334332									0.000191775	-3.72961
SIRPB1	0.256226	1.13536	0.472736	0.718034	0.260493	1.12523	0.488628	0.692492	0.367238	0.901659	0.480447	0.705584	0.541278	0.610881	0.59136	0.536866	0.0044018	2.84783	0.4718	0.719553	0.282993	1.07362	0.000225282	3.68884	0.00209549	3.07635
SLC7A7																					6.33763e-05	-3.99987
VIM											0.000916074	3.31511							0.162961	1.39518

## Sheet: BMI
GENE	Amygdala_pvalue	Amygdala_zscore	Anterior_cingulate_cortex_BA24_pvalue	Anterior_cingulate_cortex_BA24_zscore	Caudate_basal_ganglia_pvalue	Caudate_basal_ganglia_zscore	Cerebellar_Hemisphere_pvalue	Cerebellar_Hemisphere_zscore	Cerebellum_pvalue	Cerebellum_zscore	Cortex_pvalue	Cortex_zscore	Frontal_Cortex_BA9_pvalue	Frontal_Cortex_BA9_zscore	Hippocampus_pvalue	Hippocampus_zscore	Hypothalamus_pvalue	Hypothalamus_zscore	Nucleus_accumbens_basal_ganglia_pvalue	Nucleus_accumbens_basal_ganglia_zscore	Putamen_basal_ganglia_pvalue	Putamen_basal_ganglia_zscore	Spinal_cord_cervical_c-1_pvalue	Spinal_cord_cervical_c-1_zscore	Substantia_nigra_pvalue	Substantia_nigra_zscore
ADAMTS17													0.776179	-0.284302	0.892365	-0.135313			0.6904	0.398312
ARTN					0.0134384	2.47194	0.101575	1.63726	0.0643097	1.85003	0.0371036	2.08462	0.0244717	2.24964	0.190479	1.30916							0.443834	0.765735
CD40			0.755465	-0.311442			0.508822	-0.660673	0.512562	0.654854			0.712785	-0.368119											0.394927	-0.850716
CTNNB1	0.061804	1.8677			0.0447919	2.0066													0.150193	-1.43885	0.0808268	1.74591	0.176871	1.35045
DCD															0.470729	-0.721293									0.858083	0.178815
EPHA4					0.157553	-1.41335			0.22798	-1.20558
GSN							0.449728	-0.755869							0.235325	-1.18675					0.7177	-0.361534
HLA-DPB1							0.824412	0.221874	0.89602	-0.13069	0.196386	1.29192							0.528997	-0.629538	0.516403	-0.6489			0.000613139	-3.42573
HP			0.0125259	2.49697	0.00469787	2.82705																			0.000330569	3.59009
LECT1																					0.381417	-0.875288
LEPRE1													0.838421	0.203913
MAN2B1					0.300365	-1.03565			0.572255	-0.564734
MANBA							0.000696901	3.3908	3.93828e-05	4.11107													1.53738e-05	4.32326
MAST2			0.117818	1.564							0.939456	0.0759537
MST1	0.621428	0.493827	0.418581	0.808885					0.424788	-0.798142	0.223	1.21859			0.344537	0.945239	0.286745	-1.06529
P4HTM									0.664504	-0.433704	0.123399	-1.54066			0.242513	-1.16873					0.774612	-0.286348
PTP4A2									0.44201	0.768803									0.0281275	-2.1955
SIRPB1	0.371027	0.894552	0.437	-0.777269	0.52496	0.635718	0.455514	-0.746254	0.56877	0.569864	0.133276	1.50131			0.792898	0.262549	0.348463	0.937575	0.992224	0.00974582	0.690127	0.398683	0.283166	1.07324	0.527104	0.632433
SLC7A7																					0.7355	0.337818
VIM											0.555515	0.589517							0.741748	0.32954

## Sheet: CHD
GENE	Amygdala_pvalue	Amygdala_zscore	Anterior_cingulate_cortex_BA24_pvalue	Anterior_cingulate_cortex_BA24_zscore	Caudate_basal_ganglia_pvalue	Caudate_basal_ganglia_zscore	Cerebellar_Hemisphere_pvalue	Cerebellar_Hemisphere_zscore	Cerebellum_pvalue	Cerebellum_zscore	Cortex_pvalue	Cortex_zscore	Frontal_Cortex_BA9_pvalue	Frontal_Cortex_BA9_zscore	Hippocampus_pvalue	Hippocampus_zscore	Hypothalamus_pvalue	Hypothalamus_zscore	Nucleus_accumbens_basal_ganglia_pvalue	Nucleus_accumbens_basal_ganglia_zscore	Putamen_basal_ganglia_pvalue	Putamen_basal_ganglia_zscore	Spinal_cord_cervical_c-1_pvalue	Spinal_cord_cervical_c-1_zscore	Substantia_nigra_pvalue	Substantia_nigra_zscore
ADAMTS17													0.711642	-0.369651	0.8609	-0.175228			0.414411	-0.816156
ARTN					0.14829	-1.4456	0.317271	-1.00008	0.650047	-0.453696	0.386771	-0.865488	0.267748	-1.10826	0.417101	-0.81146							0.45631	-0.744937
CD40			0.645995	0.459332			0.493028	0.685501	0.0911755	-1.68923			0.47522	0.714011											0.972788	0.0341112
CTNNB1	0.876267	0.155703			0.17707	-1.34983													0.865488	0.169392	0.394244	-0.851947	0.374587	-0.887914
DCD															0.279854	1.08065									0.64785	-0.456751
EPHA4					0.119956	-1.55496			0.427003	-0.79433
GSN							0.448567	-0.757806							0.970658	0.0367834					0.0991923	-1.64878
HLA-DPB1							0.864659	0.170446	0.415938	0.813488	0.176682	1.35104							0.903979	-0.120636	0.396501	0.847886			0.463329	0.733376
HP			0.0184663	-2.35613	0.0575971	-1.89875																			0.431392	-0.786812
LECT1																					0.851908	0.186684
LEPRE1													0.618292	-0.498272
MAN2B1					0.846421	-0.193687			0.807388	0.243797
MANBA							0.511863	0.655939	0.831832	-0.212353													0.45555	-0.746195
MAST2			0.116941	-1.56774							0.482846	0.701732
MST1	0.407925	0.82755	0.11416	1.57977					0.37907	0.879612	0.139131	1.47903			0.907925	0.115657	0.0154807	2.42093
P4HTM									0.554237	-0.591423	0.235247	-1.18695			0.33691	0.96029					0.0705643	-1.80827
PTP4A2									0.352221	0.930289									0.242132	1.16968
SIRPB1	0.973256	-0.0335243	0.658712	0.441693	0.894124	0.133088	0.959905	0.0502726	0.803756	0.248489	0.838118	-0.204301	0.861584	0.174358	0.825086	-0.221008	0.65234	-0.450514	0.929665	0.0882664	0.881135	-0.149531	0.681059	-0.411019	0.515001	-0.651071
VIM											0.905194	-0.119102							0.327494	0.979175

## Sheet: Asthma
GENE	Amygdala_pvalue	Amygdala_zscore	Anterior_cingulate_cortex_BA24_pvalue	Anterior_cingulate_cortex_BA24_zscore	Caudate_basal_ganglia_pvalue	Caudate_basal_ganglia_zscore	Cerebellar_Hemisphere_pvalue	Cerebellar_Hemisphere_zscore	Cerebellum_pvalue	Cerebellum_zscore	Cortex_pvalue	Cortex_zscore	Frontal_Cortex_BA9_pvalue	Frontal_Cortex_BA9_zscore	Hippocampus_pvalue	Hippocampus_zscore	Hypothalamus_pvalue	Hypothalamus_zscore	Nucleus_accumbens_basal_ganglia_pvalue	Nucleus_accumbens_basal_ganglia_zscore	Putamen_basal_ganglia_pvalue	Putamen_basal_ganglia_zscore	Spinal_cord_cervical_c-1_pvalue	Spinal_cord_cervical_c-1_zscore	Substantia_nigra_pvalue	Substantia_nigra_zscore
ADAMTS17													0.864087	-0.171174	0.824667	0.221546			0.890441	-0.137746
ARTN					0.409241	0.82523	0.134869	1.49518	0.277148	1.08675	0.77059	0.291603	0.16302	1.39499	0.976706	-0.0291991							0.544462	-0.606079
CD40			0.669717	-0.426537			0.312583	-1.00982	0.225896	-1.211			0.927529	0.0909542											0.519676	-0.643845
CTNNB1	0.312764	1.00944			0.640057	0.467619													0.62607	0.487266	0.696424	0.390152	0.838153	0.204256
DCD															0.693924	-0.393536									0.247527	-1.15638
EPHA4					0.0595593	1.88404			0.946019	0.0677062
GSN							0.579054	-0.554767							0.038685	2.06752					0.219995	1.22654
HLA-DPB1							0.19143	1.30636	0.0707123	1.80732	0.0242644	2.25292							0.2969	1.0431	0.505311	-0.666157			0.0473147	-1.98347
HP			0.601275	0.522568	0.704807	0.37884																			0.807467	-0.243695
LECT1																					0.523895	0.637353
LEPRE1													0.716293	-0.363417
MAN2B1					0.370598	0.895354			0.167101	1.38158
MANBA							0.0929641	1.67997	0.64229	-0.4645													0.892041	-0.135723
MAST2			0.938199	0.0775338							0.89387	0.133409
MST1	0.940235	0.0749739	0.728863	0.346638					0.821919	-0.225077					0.300483	-1.0354	0.624366	0.489673
P4HTM									0.49326	0.685134	0.332549	0.968993			0.411346	0.821527					0.311223	1.01266
PTP4A2									0.18908	1.3133									0.224927	-1.21353
SIRPB1	0.0867022	-1.71306	0.0918347	-1.6858	0.269674	-1.10381	0.207797	-1.25965	0.211616	-1.24913	0.978613	-0.0268076	0.10015	-1.64413	0.821178	0.22603	0.42135	0.804081	0.103303	-1.62905	0.141479	-1.4703	0.231696	-1.196	0.473284	0.717145
VIM											0.0339418	-2.12076							0.28328	-1.07298

## Sheet: Crohn's disease
GENE	Amygdala_pvalue	Amygdala_zscore	Anterior_cingulate_cortex_BA24_pvalue	Anterior_cingulate_cortex_BA24_zscore	Caudate_basal_ganglia_pvalue	Caudate_basal_ganglia_zscore	Cerebellar_Hemisphere_pvalue	Cerebellar_Hemisphere_zscore	Cerebellum_pvalue	Cerebellum_zscore	Cortex_pvalue	Cortex_zscore	Frontal_Cortex_BA9_pvalue	Frontal_Cortex_BA9_zscore	Hippocampus_pvalue	Hippocampus_zscore	Hypothalamus_pvalue	Hypothalamus_zscore	Nucleus_accumbens_basal_ganglia_pvalue	Nucleus_accumbens_basal_ganglia_zscore	Putamen_basal_ganglia_pvalue	Putamen_basal_ganglia_zscore	Spinal_cord_cervical_c-1_pvalue	Spinal_cord_cervical_c-1_zscore	Substantia_nigra_pvalue	Substantia_nigra_zscore
ADAMTS17													0.543933	-0.606876	0.56462	-0.575992			0.562689	0.578852
ARTN					0.28697	1.06479	0.0288881	2.18501	0.0249993	2.24141	0.0301734	2.16781	0.0317542	2.14749	0.984989	0.0188147							0.0286108	2.18881
CD40			0.0259993	-2.22622			0.00386831	-2.88871	0.556617	-0.587873			0.0957706	-1.66571											0.103927	-1.62611
CTNNB1	0.587941	0.541823			0.615148	0.502738													0.341637	0.950935	0.499586	0.675141	0.857007	-0.180186
DCD															0.231294	1.19703									0.324786	-0.984671
EPHA4					0.435618	0.779614			0.3016	-1.03301
GSN							0.817249	-0.231085							0.677758	0.415524					0.366094	-0.903814
HLA-DPB1							0.17961	-1.34196	0.382842	-0.872672	0.342451	-0.949334							0.419671	0.806992	0.892959	0.134561			0.480559	-0.705404
HP			0.586855	-0.543399	0.498614	-0.676672																			0.447371	0.759806
LECT1																					0.752028	-0.315966
LEPRE1													0.153018	1.42895
MAN2B1					0.848024	-0.191641			0.668888	0.427675
MANBA							0.00849221	2.63185	0.00439374	2.84842													0.0273518	2.20646
MAST2			0.0306758	-2.16125							0.00785259	-2.65834
MST1	8.35298e-10	6.13807	3.01994e-10	6.29775					1.37661e-05	4.34756	3.40273e-12	6.96			0.00359774	2.91143	1.15861e-16	8.28729
P4HTM									0.564019	0.576882	0.0431423	-2.02233			0.449303	0.756578					0.0639185	-1.85275
PTP4A2									0.115838	1.57248									0.667892	0.429043
SIRPB1	0.0584452	-1.89234	0.0331505	-2.13026	0.271044	-1.10066	0.0221312	-2.28811	0.0312024	-2.15448	0.40399	-0.834516	0.016394	-2.40002	0.380199	-0.877529	0.979419	-0.025797	0.0307585	-2.16018	0.422756	-0.801649	0.977736	-0.0279077	0.806487	-0.24496
SLC7A7																					0.779478	0.28
VIM											0.579354	-0.554329							0.424585	0.798492

## Sheet: Dermatitis
GENE	Amygdala_pvalue	Amygdala_zscore	Anterior_cingulate_cortex_BA24_pvalue	Anterior_cingulate_cortex_BA24_zscore	Caudate_basal_ganglia_pvalue	Caudate_basal_ganglia_zscore	Cerebellar_Hemisphere_pvalue	Cerebellar_Hemisphere_zscore	Cerebellum_pvalue	Cerebellum_zscore	Cortex_pvalue	Cortex_zscore	Frontal_Cortex_BA9_pvalue	Frontal_Cortex_BA9_zscore	Hippocampus_pvalue	Hippocampus_zscore	Hypothalamus_pvalue	Hypothalamus_zscore	Nucleus_accumbens_basal_ganglia_pvalue	Nucleus_accumbens_basal_ganglia_zscore	Putamen_basal_ganglia_pvalue	Putamen_basal_ganglia_zscore	Spinal_cord_cervical_c-1_pvalue	Spinal_cord_cervical_c-1_zscore	Substantia_nigra_pvalue	Substantia_nigra_zscore
ADAMTS17													0.881822	0.14866	0.480309	0.705805			0.688672	-0.400658
ARTN					0.945511	-0.068345	0.723148	-0.354254	0.995407	-0.00575614	0.75705	-0.309357	0.655848	-0.445652	0.721336	-0.356674							0.0880288	-1.70589
CD40			0.465207	-0.7303			0.615029	0.502908	0.572239	-0.564758			0.919852	0.10062											0.969318	0.0384635
CTNNB1	0.703381	0.380761			0.464136	-0.732053													0.910893	0.111913	0.868379	0.165717	0.539532	-0.613521
DCD															0.00586593	2.75518									0.533747	-0.622297
EPHA4					0.794266	0.260775			0.550126	0.597571
GSN							0.254272	-1.14003							0.662354	0.436665					0.514928	0.651183
HLA-DPB1							0.576356	0.558716	0.401351	-0.839211	0.956981	-0.0539428							0.716531	0.363099	0.197122	1.28979			0.885063	-0.144554
HP			0.466074	-0.728883	0.538257	-0.615451																			0.775215	0.28556
LECT1																					0.41313	0.818397
LEPRE1													0.0846924	-1.72409
MAN2B1					0.796284	-0.258159			0.882105	-0.148301
MANBA							0.0173191	2.37986	0.018756	2.35035													0.4134	-0.817924
MAST2			0.677175	-0.416322							0.246228	1.15956
MST1	0.457835	-0.742417	0.505313	-0.666153					0.999232	0.000962047	0.475057	-0.714275			0.911929	-0.110606	0.195878	-1.29338
P4HTM									0.873177	0.159625	0.875138	0.157135			0.26662	-1.11088					0.238629	1.17842
PTP4A2									0.407903	-0.827589									0.830223	-0.214416
SIRPB1	0.573402	-0.563049	0.584572	-0.546719	0.929779	-0.0881234	0.510619	-0.657875	0.633706	-0.476517	0.645119	-0.460554	0.475322	-0.713847	0.670626	-0.425289	0.884032	-0.145861	0.65599	-0.445457	0.374149	-0.888728	0.751164	-0.317105	0.86288	-0.172709
SLC7A7																					0.076249	1.77288
VIM											0.288638	-1.06111							0.369074	-0.89821

## Sheet: Rheumatoid arthritis
GENE	Amygdala_pvalue	Amygdala_zscore	Anterior_cingulate_cortex_BA24_pvalue	Anterior_cingulate_cortex_BA24_zscore	Caudate_basal_ganglia_pvalue	Caudate_basal_ganglia_zscore	Cerebellar_Hemisphere_pvalue	Cerebellar_Hemisphere_zscore	Cerebellum_pvalue	Cerebellum_zscore	Cortex_pvalue	Cortex_zscore	Frontal_Cortex_BA9_pvalue	Frontal_Cortex_BA9_zscore	Hippocampus_pvalue	Hippocampus_zscore	Hypothalamus_pvalue	Hypothalamus_zscore	Nucleus_accumbens_basal_ganglia_pvalue	Nucleus_accumbens_basal_ganglia_zscore	Putamen_basal_ganglia_pvalue	Putamen_basal_ganglia_zscore	Spinal_cord_cervical_c-1_pvalue	Spinal_cord_cervical_c-1_zscore	Substantia_nigra_pvalue	Substantia_nigra_zscore
ADAMTS17													0.202184	-1.27535	0.0114353	-2.52911			0.197659	-1.28825
ARTN					0.541738	0.610187	0.443791	0.765807	0.779611	0.279826	0.630194	0.481454	0.6331	0.477368	0.594745	-0.531973							0.0450534	2.00416
CD40			5.53195e-08	5.43331			1.15929e-09	6.08578	5.28738e-08	5.44137			4.72051e-12	6.91374											0.055293	1.91657
CTNNB1	0.615054	0.502872			0.208978	1.25638													0.501264	0.672502	0.553605	0.592366	0.950697	0.0618319
DCD															0.628635	-0.483649									0.790006	0.266303
EPHA4					0.925629	0.0933458			0.985782	-0.0178202
GSN							0.334556	-0.964978							0.299879	1.03669					0.0528673	1.936
HLA-DPB1							4.09847e-21	9.43006	2.95966e-45	14.1176	0.00028532	-3.62828							0.047807	-1.97908	6.37571e-42	-13.5659			0.0124836	2.49817
HP			0.86841	-0.165678	0.954631	-0.0568924																			0.782619	0.275907
LECT1																					0.999687	0.000391693
LEPRE1													0.00326238	2.94187
MAN2B1					0.358226	-0.918751			0.239183	-1.17703
MANBA							3.06945e-06	-4.66612	0.726666	-0.349564													0.724631	-0.352276
MAST2			0.753115	0.314535							0.759915	-0.305592
MST1	0.397816	0.845528	0.629587	0.482308					0.48014	0.706077	0.317827	0.998934			0.626946	0.48603	0.411097	0.821965
P4HTM									0.596002	-0.530159	0.551035	-0.59621			0.658672	-0.441747					0.681422	-0.410524
PTP4A2									0.435353	0.780065									0.888069	0.140748
SIRPB1	0.931042	0.0865337	0.986193	-0.0173054	0.945932	0.0678166	0.953254	0.0586215	0.971127	0.0361954	0.662315	0.436719	0.999012	0.00123818	0.485504	0.697478	0.782567	-0.275976	0.883888	0.146042	0.925474	0.0935413	0.920747	0.0994929	0.848929	0.190485
SLC7A7																					0.56	0.582842
VIM											0.484123	0.699687							0.578304	-0.555863

## Sheet: Ulcerative colitis
GENE	Amygdala_pvalue	Amygdala_zscore	Anterior_cingulate_cortex_BA24_pvalue	Anterior_cingulate_cortex_BA24_zscore	Caudate_basal_ganglia_pvalue	Caudate_basal_ganglia_zscore	Cerebellar_Hemisphere_pvalue	Cerebellar_Hemisphere_zscore	Cerebellum_pvalue	Cerebellum_zscore	Cortex_pvalue	Cortex_zscore	Frontal_Cortex_BA9_pvalue	Frontal_Cortex_BA9_zscore	Hippocampus_pvalue	Hippocampus_zscore	Hypothalamus_pvalue	Hypothalamus_zscore	Nucleus_accumbens_basal_ganglia_pvalue	Nucleus_accumbens_basal_ganglia_zscore	Putamen_basal_ganglia_pvalue	Putamen_basal_ganglia_zscore	Spinal_cord_cervical_c-1_pvalue	Spinal_cord_cervical_c-1_zscore	Substantia_nigra_pvalue	Substantia_nigra_zscore
ADAMTS17													0.309287	-1.01672	0.0350108	-2.10823			0.836711	0.206102
ARTN					0.848068	-0.191584	0.265038	-1.11456	0.366895	-0.902304	0.425163	-0.797495	0.0129955	-2.48389	0.0833724	-1.73145							0.934068	0.0827273
CD40			0.271526	-1.09956			0.0284122	-2.19155	0.365674	0.904606			0.0573893	-1.90033											0.153386	-1.42767
CTNNB1	0.657118	0.443896			0.302092	1.03196													0.110302	-1.59684	0.301543	1.03313	0.944296	-0.069871
DCD															0.501105	0.672751									0.162166	-1.39782
EPHA4					0.932717	-0.084427			0.493292	0.685082
GSN							0.976439	-0.0295338							0.630779	0.48063					0.107817	-1.60808
HLA-DPB1							0.0968859	-1.66014	0.406923	0.82932	0.00219529	-3.06246							0.000232142	-3.6812	0.457329	-0.743253			0.0522592	1.94099
HP			0.173729	-1.36032	0.361635	-0.912254																			0.222206	-1.22068
LECT1																					0.166677	1.38296
LEPRE1													0.654883	0.446988
MAN2B1					0.558981	0.584355			0.770685	0.291479
MANBA							0.0106418	-2.55425	0.00119771	-3.23943													0.851171	0.187624
MAST2			0.288552	-1.0613							0.426628	-0.794974
MST1	1.89057e-09	6.00694	2.19704e-09	5.98253					6.55572e-11	6.53048	1.50924e-08	5.66051			0.00022554	3.68855	2.01241e-16	8.22134
P4HTM									0.00211996	3.07289	0.612534	0.50646			0.00447354	2.84268					0.198649	1.28541
PTP4A2									0.810224	0.240138									0.245276	1.1619
SIRPB1	0.0578876	-1.89655	0.173281	-1.36174	0.138251	-1.48233	0.065818	-1.83966	0.129951	-1.5143	0.253736	-1.14132	0.0522501	-1.94107	0.062699	-1.86132	0.202282	-1.27508	0.0858462	-1.71773	0.268251	-1.1071	0.273675	-1.09464	0.0907274	-1.69157
SLC7A7																					0.167	-1.38191
VIM											0.889789	0.138571							0.68941	0.399656

## Sheet: Alcohol frequency
GENE	Amygdala_pvalue	Amygdala_zscore	Anterior_cingulate_cortex_BA24_pvalue	Anterior_cingulate_cortex_BA24_zscore	Caudate_basal_ganglia_pvalue	Caudate_basal_ganglia_zscore	Cerebellar_Hemisphere_pvalue	Cerebellar_Hemisphere_zscore	Cerebellum_pvalue	Cerebellum_zscore	Cortex_pvalue	Cortex_zscore	Frontal_Cortex_BA9_pvalue	Frontal_Cortex_BA9_zscore	Hippocampus_pvalue	Hippocampus_zscore	Hypothalamus_pvalue	Hypothalamus_zscore	Nucleus_accumbens_basal_ganglia_pvalue	Nucleus_accumbens_basal_ganglia_zscore	Putamen_basal_ganglia_pvalue	Putamen_basal_ganglia_zscore	Spinal_cord_cervical_c-1_pvalue	Spinal_cord_cervical_c-1_zscore	Substantia_nigra_pvalue	Substantia_nigra_zscore
ADAMTS17													0.3503	-0.934007	0.473273	0.717164			0.863069	0.172469
ARTN					0.277317	1.08637	0.0630542	1.85881	0.0554725	1.91516	0.039493	2.05901	0.308688	1.01798	0.17983	1.34128							0.151459	1.4344
CD40			0.359722	-0.915894			0.991296	0.0109091	0.170491	1.37063			0.530783	-0.62681											0.699363	0.386181
CTNNB1	0.185545	-1.32387			0.129351	-1.51667													0.499136	0.675851	0.168922	-1.37568	0.353288	-0.928231
DCD															1.0912e-06	-4.87444									0.714474	-0.365855
EPHA4					0.651005	-0.452366			0.338533	0.957069
GSN							0.182885	-1.33192							0.0939205	1.67507					0.212367	1.24708
HLA-DPB1							0.240059	1.17484	0.956378	-0.0546991	0.109836	1.59893							0.0318456	2.14634	0.469506	0.723284			0.256415	-1.1349
HP			0.269206	1.10489	0.274503	1.09275																			0.984297	-0.0196826
LECT1																					0.188169	1.31601
LEPRE1													0.307291	1.02092
MAN2B1					0.846903	-0.193071			0.000899834	-3.32011
MANBA							0.0143242	2.44903	0.00041067	3.53313													0.0257503	2.22996
MAST2			0.328609	0.97692							0.323934	0.986406
MST1	0.00139331	-3.19603	0.00930376	-2.60069					5.27907e-05	-4.04292	0.00112461	-3.25734			0.149306	-1.44199	0.000206958	-3.71037
P4HTM									0.5467	0.602712	0.811343	0.238694			0.0525244	-1.93881					0.161583	1.39977
PTP4A2									0.30234	-1.03143									0.68401	-0.406997
SIRPB1	0.006507	2.72107	0.01829	2.35969	0.00561057	2.76971	0.0123534	2.50188	0.00956244	2.59126	0.0194202	2.33736	0.00928903	2.60123	0.00165667	3.14574	0.00546159	2.77847	0.0130255	2.48307	0.00518651	2.79522	0.00215409	3.06812	0.0059349	2.75136
SLC7A7																					0.18316	-1.33109
VIM											0.865383	0.169526							0.492318	-0.686627

## Sheet: Autism spectrum disorder
GENE	Amygdala_pvalue	Amygdala_zscore	Anterior_cingulate_cortex_BA24_pvalue	Anterior_cingulate_cortex_BA24_zscore	Caudate_basal_ganglia_pvalue	Caudate_basal_ganglia_zscore	Cerebellar_Hemisphere_pvalue	Cerebellar_Hemisphere_zscore	Cerebellum_pvalue	Cerebellum_zscore	Cortex_pvalue	Cortex_zscore	Frontal_Cortex_BA9_pvalue	Frontal_Cortex_BA9_zscore	Hippocampus_pvalue	Hippocampus_zscore	Hypothalamus_pvalue	Hypothalamus_zscore	Nucleus_accumbens_basal_ganglia_pvalue	Nucleus_accumbens_basal_ganglia_zscore	Putamen_basal_ganglia_pvalue	Putamen_basal_ganglia_zscore	Spinal_cord_cervical_c-1_pvalue	Spinal_cord_cervical_c-1_zscore	Substantia_nigra_pvalue	Substantia_nigra_zscore
ADAMTS17													0.247898	1.15547	0.322304	0.989734			0.708747	0.373539
ARTN					0.535163	-0.620144	0.447661	-0.75932	0.328086	-0.977977	0.344063	-0.946168	0.388318	-0.862672	0.611232	0.508315							0.0211981	-2.30444
CD40			0.375915	-0.885449			0.494872	-0.682581	0.483157	0.701234			0.839214	-0.202899											0.173437	1.36124
CTNNB1	0.0821548	1.73832			0.0234839	2.26547													0.914321	-0.10759	0.137616	1.48473	0.347286	0.939866
DCD															0.558536	0.585018									0.285643	1.06773
EPHA4					0.0635108	1.8556			0.18014	1.34033
GSN							0.000621539	3.42204							0.201898	-1.27616					0.0237852	-2.26058
HLA-DPB1							0.0148953	-2.43492	0.0183366	-2.35875	0.297769	-1.04123							0.484705	-0.698756	0.669801	-0.426421			0.966778	-0.0416502
HP			0.000521425	-3.4695	0.0165867	-2.39574																			0.309478	-1.01632
LECT1																					6.88819e-05	-3.98012
LEPRE1													0.464913	-0.730781
MAN2B1					0.0224214	-2.28315			0.287374	1.0639
MANBA							0.000101433	-3.88714	0.0102396	-2.56763													0.962982	-0.0464117
MAST2			0.0155466	-2.41939							0.0171683	-2.38308
MST1	0.0154829	-2.42088	0.0158513	-2.41232					0.319496	-0.995495	0.0038712	-2.88847			0.0409468	-2.04407	0.0293464	-2.1788
P4HTM									0.96814	-0.0399408	0.377345	0.882798			0.603746	-0.519021					0.390667	-0.858409
PTP4A2									0.468862	-0.724332									0.255585	1.13689
SIRPB1	0.778097	0.2818	0.630433	0.481117	0.843199	0.197804	0.611942	0.507303	0.647155	0.457717	0.919752	0.100746	0.617537	0.499344	0.61936	0.496758	0.479253	-0.707505	0.554515	0.591009	0.610469	0.509404	0.361473	-0.912562	0.590993	-0.537398
SLC7A7																					0.8127	0.236944
VIM											0.138363	-1.48191							0.704191	-0.379669

[truncated: 9 more sheets: Cigarettes per day, Depression, Epilepsy, Insomnia symptoms, Migraine, Schizophrenia, Educational attainment, Sleep duration, SWB]
