# Supplementary material for: Druggable genome in attention deficit/hyperactivity disorder and its co-morbid conditions. New avenues for treatment
Source: Mol Psychiatry. 2019 Oct 18;26(8):4004–15. doi: 10.1038/s41380-019-0540-z (PMC7165040; doi:10.1038/s41380-019-0540-z)
Supplement: Supplementary file 10 — Supplementary Table 5 [file 41380_2019_540_MOESM10_ESM.xlsx]

## Sheet: Sheet1
		ADHD			BMI			CHD			T2DM			Asthma			Crohn's disease			Dermatitis			Rheumatoid arthritis			Ulcerative colitis			Alcohol frequency			Autism spectrum disorder			Cigarettes per day			Depression			Epilepsy			Insomnia symptoms			Migraine
Pathway	Description	NGENE	BETA	P-value	NGENE	BETA	P-value	NGENE	BETA	P-value	NGENE	BETA	P-value	NGENE	BETA	P-value	NGENE	BETA	P-value	NGENE	BETA	P-value	NGENE	BETA	P-value	NGENE	BETA	P-value	NGENE	BETA	P-value	NGENE	BETA	P-value	NGENE	BETA	P-value	NGENE	BETA	P-value	NGENE	BETA	P-value	NGENE	BETA	P-value	NGENE	BETA	P-value
GO:0032091	negative_regulation of protein binding	27	0.567	0.00015421	26	-0.23	0.9052	27	0.146	0.19949	28	-0.0444	0.61264	27	0.0446	0.39294	27	-0.105	0.75101	28	-0.0378	0.59512	28	0.208	0.10143	28	-0.0554	0.63688	28	0.0594	0.36479	27	-0.141	0.81929	27	0.00533	0.48589	25	0.0534	0.36669	26	0.0194	0.45262	28	-0.165	0.86133	28	-0.0421	0.60489
GO:0005903	brush_border	30	0.447	0.00057765	24	-0.109	0.73316	26	-0.0607	0.64798	28	0.102	0.23771	28	-0.334	0.98209	29	0.396	0.0083787	29	0.159	0.14236	29	0.254	0.053904	30	0.0207	0.44865	30	0.117	0.23478	30	-0.11	0.78987	29	-0.0019	0.50533	27	0.281	0.017769	28	-0.275	0.96154	30	0.0287	0.41591	29	0.0515	0.36315
GO:0009791	post-embryonic_development	81	0.294	0.0013901	77	0.185	0.042333	79	0.0314	0.3683	83	0.145	0.053358	78	-0.0968	0.84637	74	0.159	0.062244	82	0.0619	0.22846	83	0.138	0.083793	82	0.0954	0.16018	83	0.00287	0.48857	82	-0.117	0.89415	81	0.128	0.071372	82	0.00585	0.47351	79	-0.0603	0.74078	83	-0.0131	0.563	83	0.0857	0.16724
GO:0035019	somatic_stem cell maintenance	35	0.423	0.00159	30	0.18	0.13448	32	0.147	0.17391	37	0.146	0.15426	28	0.00499	0.48699	29	0.0836	0.31199	35	-0.132	0.81772	35	0.109	0.23476	34	0.0609	0.34867	36	0.101	0.26578	36	0.0717	0.30657	32	0.0492	0.36289	34	0.0923	0.26151	30	0.22	0.072594	37	-0.118	0.8038	35	0.215	0.064473
GO:0005671	Ada2/Gcn5/Ada3_transcription activator complex	15	0.674	0.0018476	13	0.112	0.31028	14	0.243	0.11014	14	0.0894	0.33826	14	-0.261	0.8719	14	0.293	0.076529	15	-0.298	0.89388	15	0.214	0.25278	15	0.0348	0.42073	15	-0.328	0.94577	15	0.442	0.019225	14	-0.139	0.78968	14	0.0338	0.44506	14	-0.00902	0.51585	15	-0.0618	0.63215	15	0.28	0.11727
GO:0034134	toll-like_receptor 2 signaling pathway	66	0.278	0.0019796	63	0.101	0.16084	62	-0.0177	0.56981	67	-0.00485	0.52028	59	0.0768	0.23653	65	0.326	0.0007564	66	0.153	0.04714	66	0.0543	0.29299	66	0.262	0.0053759	67	-0.0898	0.80647	66	0.148	0.056425	66	-0.0828	0.81452	65	0.125	0.096951	63	0.0525	0.28282	67	-0.0946	0.84727	66	-0.047	0.69214
GO:0000922	spindle_pole	90	0.238	0.0021033	87	-0.0648	0.74609	89	-0.0125	0.55809	89	-0.00326	0.51622	83	-0.034	0.65198	88	-0.0574	0.72877	90	0.0607	0.22431	90	0.0801	0.19084	90	-0.0305	0.63744	90	-0.0638	0.75668	90	0.0478	0.27926	90	-0.0505	0.73022	89	-0.0275	0.62709	87	0.0366	0.34272	90	-0.133	0.94821	90	0.081	0.16759
GO:0006112	energy_reserve metabolic process	93	0.235	0.0021113	83	0.224	0.011222	82	-0.11	0.88671	97	0.216	0.0027949	81	-0.0908	0.83955	79	0.127	0.099368	94	0.0176	0.41386	94	0.13	0.070367	90	-0.0326	0.63724	96	0.0902	0.16365	94	-0.0341	0.6614	88	-0.0808	0.82798	90	0.167	0.026201	81	-0.0117	0.55205	96	-0.0379	0.69085	96	0.0619	0.22514
GO:0001105	RNA_polymerase II transcription coactivator activity	20	0.483	0.0025756	19	0.602	0.00092361	20	0.0792	0.32271	23	0.127	0.21029	20	-0.0404	0.58802	21	0.267	0.096456	22	0.228	0.089434	23	-0.253	0.93094	21	0.545	0.00318	23	0.372	0.020141	21	0.0454	0.40036	21	0.107	0.25461	22	-0.165	0.84607	20	0.0428	0.4034	23	0.171	0.14879	23	-0.149	0.81826
GO:0034142	toll-like_receptor 4 signaling pathway	87	0.236	0.0026696	81	0.0634	0.24794	79	0.0605	0.24814	88	-0.0218	0.6044	76	0.0947	0.16045	84	0.251	0.00362	87	0.134	0.047395	86	0.0652	0.22949	87	0.182	0.022972	88	-0.0869	0.83382	87	0.0221	0.39475	85	-0.0179	0.58503	86	0.0752	0.18711	82	0.0624	0.22471	88	-0.072	0.81557	87	-0.0154	0.5743
GO:0003729	mRNA_binding	65	0.271	0.0027195	62	0.234	0.018157	63	0.048	0.31118	65	-0.0808	0.81881	59	-0.138	0.90894	60	0.04	0.35592	66	-0.0345	0.64395	66	-0.0225	0.58899	66	0.0547	0.29421	66	0.224	0.01804	66	-0.0474	0.68822	64	0.172	0.030304	65	-0.0449	0.67765	65	0.182	0.029042	66	0.164	0.035156	66	0.0844	0.1849
GO:0050796	regulation_of insulin secretion	76	0.25	0.0031322	73	0.0722	0.25876	71	0.0432	0.33957	78	0.345	6.3587e-05	69	-0.0978	0.85179	69	-0.134	0.8985	78	-0.00647	0.52915	78	0.118	0.11304	75	-0.297	0.99863	78	0.223	0.01561	77	0.0365	0.34284	76	-0.0673	0.76118	74	0.153	0.055043	70	0.0751	0.21557	78	0.0468	0.29299	78	0.119	0.10009
GO:0038124	toll-like_receptor TLR6:TLR2 signaling pathway	64	0.265	0.0032401	61	0.0835	0.21026	60	0.00299	0.48836	65	0.0144	0.44059	57	0.0859	0.21528	63	0.321	0.0010782	64	0.15	0.051358	64	0.0561	0.2893	64	0.255	0.0072802	65	-0.0739	0.75937	64	0.144	0.064067	64	-0.107	0.87129	63	0.0914	0.17351	61	0.0752	0.20952	65	-0.0801	0.805	64	-0.0416	0.66968
GO:0038123	toll-like_receptor TLR1:TLR2 signaling pathway	64	0.265	0.0032401	61	0.0835	0.21026	60	0.00299	0.48836	65	0.0144	0.44059	57	0.0859	0.21528	63	0.321	0.0010782	64	0.15	0.051358	64	0.0561	0.2893	64	0.255	0.0072802	65	-0.0739	0.75937	64	0.144	0.064067	64	-0.107	0.87129	63	0.0914	0.17351	61	0.0752	0.20952	65	-0.0801	0.805	64	-0.0416	0.66968
GO:0034146	toll-like_receptor 5 signaling pathway	59	0.27	0.0040131	55	0.107	0.16824	54	-0.0227	0.5822	60	-0.0121	0.5481	53	0.146	0.10032	57	0.372	0.00034755	59	0.192	0.023035	59	0.0387	0.35943	59	0.327	0.0013842	60	-0.0874	0.78557	59	0.137	0.081636	58	-0.135	0.90634	58	0.113	0.1377	56	0.0936	0.17565	60	-0.0407	0.66216	59	0.0198	0.42208
GO:0034166	toll-like_receptor 10 signaling pathway	59	0.27	0.0040131	55	0.107	0.16824	54	-0.0227	0.5822	60	-0.0121	0.5481	53	0.146	0.10032	57	0.372	0.00034755	59	0.192	0.023035	59	0.0387	0.35943	59	0.327	0.0013842	60	-0.0874	0.78557	59	0.137	0.081636	58	-0.135	0.90634	58	0.113	0.1377	56	0.0936	0.17565	60	-0.0407	0.66216	59	0.0198	0.42208
GO:0001158	enhancer_sequence-specific DNA binding	12	0.618	0.0040179				11	0.169	0.24644	12	0.202	0.19142				11	-0.00275	0.5037	12	-0.0343	0.55909	12	0.281	0.12052	12	0.398	0.076343	12	0.451	0.042295	12	0.502	0.01342	11	0.448	0.028076	11	0.321	0.089114	11	-0.0399	0.55946	13	0.155	0.24077	12	0.039	0.43352
GO:0045087	innate_immune response	560	0.0926	0.0041427	498	0.0273	0.24772	506	0.00856	0.40883	566	0.0308	0.17911	484	-0.0048	0.55023	503	0.144	0.00019008	553	0.0959	0.0025651	556	0.0971	0.004411	543	0.084	0.012952	565	-0.0434	0.87562	560	0.000791	0.49081	532	-0.00428	0.54968	542	-0.0139	0.65208	507	0.0518	0.071966	579	-0.0761	0.98992	558	-0.0458	0.90911
GO:0004190	aspartic-type_endopeptidase activity	24	0.46	0.0046268	23	0.0841	0.32943	21	0.000573	0.49872	25	0.0672	0.32772	21	-0.136	0.78252	19	0.218	0.15957	24	-0.214	0.93338	21	0.351	0.042969	22	-0.202	0.84856	25	0.121	0.22758	25	-0.141	0.82429	21	0.157	0.18882	25	0.395	0.011079	20	0.23	0.10838	25	-0.246	0.95127	24	0.219	0.07367
GO:0016055	Wnt_signaling pathway	163	0.165	0.0048721	144	0.0558	0.21721	151	0.0231	0.36411	163	0.0976	0.055327	145	-0.0715	0.85969	149	0.0947	0.091331	161	0.0422	0.2459	163	0.101	0.065182	161	-0.0682	0.84408	163	0.00639	0.46216	164	0.0352	0.28923	157	0.0824	0.086463	158	0.00229	0.48555	151	0.00338	0.47891	163	-0.00729	0.54961	163	0.0109	0.42875
GO:0004993	serotonin_receptor activity	13	0.648	0.0049278	12	-0.106	0.65396	12	0.088	0.36363	13	0.0278	0.44984				11	0.0266	0.46062	13	0.0856	0.36058	13	-0.0682	0.61672	12	-0.0369	0.55798	13	0.771	0.0010633	13	0.291	0.10805	12	-0.0257	0.54292	13	0.384	0.050256	12	-0.099	0.65888	13	-0.161	0.77105	13	0.367	0.065101
GO:0034162	toll-like_receptor 9 signaling pathway	64	0.246	0.0052246	60	0.109	0.1568	59	-0.0536	0.69556	65	0.017	0.42866	57	0.11	0.16122	62	0.349	0.0005091	64	0.153	0.046375	64	0.0338	0.36957	64	0.293	0.0026072	65	-0.0761	0.76534	64	0.109	0.12102	63	-0.0456	0.67918	63	0.149	0.062933	61	0.0469	0.31017	65	-0.0255	0.60862	64	0.0478	0.30722
GO:0006376	mRNA_splice site selection	15	0.528	0.0052879	13	0.422	0.045646	13	0.0102	0.48239	14	0.211	0.16691	13	-0.275	0.86393	14	-0.0292	0.5451	14	-0.25	0.8632	14	-0.39	0.92491	15	0.173	0.2159	15	0.186	0.21585	15	-0.24	0.87408	14	-0.21	0.83863	14	-0.0914	0.67292	13	0.0506	0.41406	15	0.164	0.19415	14	0.116	0.30315
GO:0006509	membrane_protein ectodomain proteolysis	17	0.472	0.0055438	16	0.0169	0.46811	16	0.304	0.054894	17	-0.138	0.77895	15	-0.0603	0.6151	16	-0.048	0.58697	17	0.0843	0.30441	17	0.204	0.14056	17	0.453	0.015448	17	-0.165	0.80345	17	0.0534	0.38408	17	0.45	0.0041677	17	-0.0571	0.62069	17	-0.0985	0.71888	17	-0.136	0.78041	17	-0.0314	0.57258
GO:2001244	positive_regulation of intrinsic apoptotic signaling pathway	32	0.365	0.0057782	27	0.0433	0.40623	29	-0.021	0.55138	32	-0.109	0.77615	26	-0.00698	0.51733	28	0.0345	0.42456	32	0.0442	0.37657	32	0.188	0.10958	32	-0.257	0.93779	32	0.0548	0.37029	32	-0.0328	0.59333	29	0.25	0.049774	32	-0.00595	0.51605	28	0.074	0.32501	32	-0.146	0.85078	32	-0.0227	0.56447
GO:0055074	calcium_ion homeostasis	18	0.566	0.0060566	18	0.389	0.054684	15	-0.228	0.83457	19	0.277	0.071971	18	-0.0853	0.68525	17	-0.472	0.98342	19	-0.149	0.75393	19	-0.0355	0.56784	18	0.0264	0.45413	19	-0.147	0.75243	18	0.255	0.12186	18	0.257	0.1095	18	0.32	0.07013	15	0.164	0.23512	19	-0.239	0.9047	19	-0.243	0.87105
GO:0031647	regulation_of protein stability	25	0.452	0.0062112	23	-0.284	0.93482	24	0.0411	0.40671	26	0.178	0.11483	22	0.192	0.16201	23	0.427	0.015041	25	0.231	0.088216	26	0.0274	0.44444	25	0.117	0.26438	26	-0.317	0.96808	26	0.0347	0.42166	24	-0.218	0.91352	26	-0.174	0.85423	24	-0.323	0.96409	26	0.0329	0.42318	26	0.321	0.035437
GO:0001077	RNA_polymerase II core promoter proximal region sequence-specific DNA binding transcription factor activity involved in positive regulation of transcription	72	0.253	0.0063811	63	0.346	0.00091099	62	-0.00757	0.52861	73	0.113	0.11486	61	-0.185	0.9576	61	0.0488	0.32402	73	0.115	0.11882	73	-0.0165	0.56308	68	0.166	0.057121	74	0.151	0.07743	73	-0.146	0.93835	69	-0.0971	0.8509	71	-0.107	0.86835	62	0.0583	0.28034	74	0.111	0.11648	73	0.209	0.016371
GO:0070848	response_to growth factor	12	0.603	0.0067016	11	0.114	0.32896				14	-0.231	0.84476	13	0.0642	0.38945				14	0.31	0.079953	13	0.327	0.090821	13	0.203	0.20826	14	0.0678	0.39468	12	0.0517	0.41439	13	0.0134	0.47618	11	0.338	0.076193	11	-0.0129	0.52061	14	0.222	0.15826	12	0.101	0.33529
GO:0048011	neurotrophin_TRK receptor signaling pathway	257	0.126	0.006981	237	0.0792	0.08968	242	-0.0556	0.84999	262	-0.0754	0.93803	236	0.0107	0.42322	240	0.0553	0.16777	259	0.0931	0.030979	261	0.0889	0.050933	259	0.118	0.013634	263	-0.00931	0.56614	258	0.107	0.017398	254	-0.0814	0.94655	251	0.064	0.11041	238	0.0583	0.13818	263	-0.0649	0.90661	260	0.0327	0.25611
GO:0000776	kinetochore	60	0.258	0.0070387	59	0.361	0.0007582	59	0.187	0.037419	60	-0.134	0.91159	54	-0.0349	0.63794	58	0.145	0.099881	60	0.115	0.1348	59	0.0379	0.36319	60	-0.0156	0.55494	60	0.0711	0.27645	60	-0.043	0.65447	59	-0.0245	0.59565	59	-0.0056	0.52094	58	0.041	0.34809	60	-0.0102	0.54126	60	0.0413	0.34967
GO:0002755	MyD88-dependent_toll-like receptor signaling pathway	73	0.229	0.0072822	69	0.0728	0.23873	68	-0.0466	0.67785	74	-0.0268	0.61311	66	0.187	0.032766	71	0.295	0.0017321	73	0.196	0.013948	73	0.069	0.24212	73	0.27	0.0035338	74	-0.0535	0.69842	73	0.135	0.068791	72	-0.0877	0.82708	72	0.0658	0.24534	70	0.0917	0.15847	74	-0.0864	0.83188	73	0.0172	0.4269
GO:0016818	hydrolase_activity, acting on acid anhydrides, in phosphorus-containing anhydrides	18	0.44	0.0076562	19	0.061	0.39303	18	0.114	0.31788	19	0.0593	0.36965	19	-0.134	0.76034	18	-0.164	0.75499	19	0.195	0.1459	19	0.137	0.24968	19	0.108	0.26812	19	-0.0907	0.67303	19	0.0139	0.47035	19	-0.451	0.98755	19	0.136	0.20733	19	-0.0205	0.54784	19	-0.121	0.75421	19	-0.138	0.75703
GO:0045892	negative_regulation of transcription, DNA-dependent	445	0.0925	0.0077079	396	0.124	0.0024239	406	0.0579	0.070567	443	0.0194	0.30178	382	0.0495	0.11487	404	0.0969	0.013398	443	0.0133	0.35907	438	0.0617	0.069529	432	0.0546	0.088464	444	0.0274	0.25578	447	0.0321	0.19702	423	-0.00994	0.60432	427	0.0812	0.017978	397	0.0242	0.27536	450	0.017	0.31873	443	0.123	0.00040699
GO:0043039	tRNA_aminoacylation	14	0.477	0.0085469	14	-0.0655	0.62961	14	-0.0354	0.56395	14	0.0573	0.36877	12	0.33	0.066009	14	-0.254	0.84893	14	0.307	0.049317	14	-0.328	0.94293	14	-0.245	0.84812	14	-0.0301	0.55635	14	-0.234	0.90197	14	-0.388	0.9731	14	-0.293	0.91474	14	-0.048	0.5832	14	0.215	0.10335	14	0.00156	0.49667
GO:0015299	solute:hydrogen_antiporter activity	12	0.544	0.0089322	12	0.261	0.14554	12	-0.441	0.96922	12	0.281	0.10993	12	0.0793	0.34168	12	0.226	0.16002	12	0.36	0.059011	12	0.636	0.0091216	12	0.404	0.057718	12	0.313	0.10119	12	0.301	0.097074	12	-0.196	0.83642	12	-0.0241	0.544	12	-0.143	0.74633	12	-0.522	0.98437	12	0.0649	0.3874
GO:0017025	TBP-class_protein binding	17	0.569	0.0089361	16	0.272	0.12302	17	-0.181	0.84342	17	0.471	0.026999	15	0.0008	0.49837	16	-0.161	0.81894	17	-0.0143	0.52597	17	0.274	0.16911	16	-0.128	0.75555	17	0.0833	0.35574	17	0.0904	0.34155	17	-0.092	0.7065	17	-0.00221	0.50423	17	-0.0627	0.61215	17	-0.0536	0.61151	17	0.108	0.32197
GO:0048813	dendrite_morphogenesis	25	0.415	0.0089639	24	0.291	0.076185	24	0.187	0.147	25	-0.149	0.80798	23	-0.285	0.94348	24	-0.022	0.54156	25	0.0189	0.4558	25	0.0689	0.35237	25	-0.288	0.95104	25	0.0593	0.38253	25	0.229	0.091199	24	-0.0277	0.56515	24	0.106	0.2728	24	0.169	0.15698	25	0.144	0.19736	25	0.0804	0.32168
GO:0042277	peptide_binding	34	0.326	0.0090054	31	-0.215	0.89646	32	0.101	0.2577	34	0.113	0.20667	30	-0.0746	0.69891	33	0.06	0.34735	33	-0.0701	0.69886	33	0.0561	0.36949	35	-0.0478	0.63432	35	-0.0813	0.6947	34	0.13	0.16676	34	0.125	0.19307	31	0.389	0.0039627	32	-0.255	0.96287	35	-0.0367	0.61072	33	0.196	0.073313
GO:0042100	B_cell proliferation	13	0.595	0.0091294	12	0.124	0.32194	12	0.134	0.2966	13	0.133	0.29198	12	0.386	0.049201	12	0.201	0.25774	13	0.117	0.31857	13	0.422	0.05482	12	0.524	0.026519	13	-0.0816	0.61596	13	-0.183	0.76493	12	0.341	0.075332	13	-0.0981	0.65186	13	-0.302	0.90965	13	0.258	0.13843	13	0.174	0.23687
GO:0001837	epithelial_to mesenchymal transition	30	0.394	0.0097167	27	0.198	0.12591	26	0.215	0.095029	29	0.156	0.18082	25	0.138	0.20466	26	0.000621	0.49854	29	-0.185	0.86897	30	0.0107	0.47395	29	0.266	0.057752	30	-0.334	0.96419	30	0.0599	0.35764	27	0.229	0.060561	29	-0.104	0.73924	26	-0.162	0.82655	30	0.14	0.18733	30	0.243	0.062625
GO:0005520	insulin-like_growth factor binding	22	0.475	0.0097901	22	-0.0817	0.65456	22	-0.159	0.79236	23	0.154	0.17573	22	-0.103	0.70495	20	0.122	0.28669	23	-0.17	0.83468	23	-0.128	0.72527	23	-0.309	0.94888	23	-0.0102	0.52006	23	0.0309	0.43768	22	-0.117	0.73411	22	-0.102	0.72365	18	0.388	0.033449	23	0.0144	0.46777	23	0.244	0.084544
GO:0014898	cardiac_muscle hypertrophy in response to stress	12	0.58	0.0099793	12	0.14	0.27786	12	-0.0548	0.60284	12	-0.223	0.82025	12	0.11	0.30389	12	0.131	0.31086	12	0.265	0.10639	12	-0.178	0.77465	12	-0.0501	0.58102	12	0.421	0.037714	12	0.0394	0.43631	12	0.0446	0.41783	12	-0.175	0.78384	12	-0.147	0.74717	12	-0.137	0.7296	12	0.22	0.18928
GO:0002504	antigen_processing and presentation of peptide or polysaccharide antigen via MHC class II	11	0.715	0.0099937	11	-0.0954	0.63167	11	-0.18	0.75154	11	-0.0628	0.59143	11	1.08	7.9106e-06	11	1.06	0.00010471				11	0.476	0.037262	11	0.597	0.011532	11	-0.352	0.87253	11	-0.461	0.94398	11	-0.198	0.79272	11	0.539	0.022702	11	-0.124	0.69203	11	0.26	0.1808	11	0.0443	0.4381
GO:0032862	activation_of Rho GTPase activity	11	0.653	0.010576							11	0.0626	0.39942							11	0.0878	0.36078	11	0.676	0.0021209				11	-0.186	0.74462	11	-0.143	0.69769	11	-0.128	0.72212	11	-0.185	0.76827				11	0.518	0.02422	11	-0.0273	0.54348
GO:0001658	branching_involved in ureteric bud morphogenesis	43	0.308	0.0106	37	0.195	0.11678	35	0.335	0.013851	43	-0.0323	0.59844	34	-0.181	0.87679	36	-0.103	0.72707	42	0.13	0.15273	42	0.183	0.091526	41	-0.0268	0.57312	43	-0.26	0.96461	44	-0.178	0.91912	40	0.0215	0.43767	42	-0.0978	0.77874	34	0.00304	0.49094	44	0.1	0.20744	44	0.017	0.44483
GO:0042470	melanosome	87	0.2	0.010637	84	0.111	0.11153	84	-0.0544	0.74328	88	0.061	0.2173	84	-0.0519	0.7272	85	0.0264	0.39108	88	0.000427	0.49795	88	0.148	0.05046	89	0.117	0.092952	89	-0.0934	0.84652	87	0.124	0.073185	87	0.00509	0.4749	86	-0.0287	0.63119	84	0.072	0.19844	89	-0.183	0.98724	89	0.122	0.076989
GO:0019722	calcium-mediated_signaling	43	0.299	0.010715	36	0.0422	0.39601	37	0.0887	0.26291	43	0.135	0.13459	36	-0.0537	0.65118	34	0.141	0.18872	43	-0.196	0.94149	43	-0.227	0.95876	41	0.0971	0.22974	43	0.132	0.16384	43	-0.0853	0.74911	38	-0.0736	0.70884	42	-0.0802	0.73878	39	0.251	0.030492	43	0.0359	0.38025	43	0.164	0.094926
GO:0007210	serotonin_receptor signaling pathway	12	0.595	0.011539	11	0.0376	0.44767	11	0.129	0.31672	12	0.0113	0.4806							12	0.0802	0.37413	12	-0.043	0.57179	11	0.0348	0.44678	12	0.723	0.0030822	12	0.347	0.078375	11	-0.0591	0.59197	12	0.27	0.13257	11	-0.0476	0.5742	12	-0.137	0.72905	12	0.446	0.038985
GO:0030317	sperm_motility	35	0.31	0.012315	33	-0.0438	0.61002	34	0.0515	0.35904	34	0.299	0.0097822	30	-0.0812	0.71863	32	-0.00783	0.5196	35	0.0969	0.22499	35	-0.054	0.65104	34	0.237	0.054415	35	-0.154	0.85726	35	0.0544	0.34105	34	-0.146	0.85751	35	-0.122	0.80307	33	-0.000955	0.50258	35	0.0202	0.4394	35	0.0291	0.40997
GO:0019901	protein_kinase binding	295	0.11	0.012522	278	0.0799	0.061906	278	0.0683	0.076	297	-0.0277	0.72639	271	-0.0292	0.72269	274	0.0938	0.040094	294	0.0672	0.078483	297	0.0406	0.20697	292	0.0378	0.21903	297	-0.0259	0.68846	296	-0.000164	0.50139	290	-0.0144	0.62337	291	0.0791	0.052791	275	-0.0686	0.92049	298	-0.0539	0.88294	297	0.0235	0.31216
GO:0002224	toll-like_receptor signaling pathway	100	0.176	0.012614	94	0.04	0.32909	92	0.0553	0.25673	101	0.00874	0.45468	88	0.128	0.079389	97	0.195	0.013541	100	0.138	0.032794	99	0.0823	0.16189	100	0.182	0.016708	101	-0.101	0.8808	100	0.0406	0.29911	98	0.0256	0.37375	99	-0.00369	0.51856	96	0.051	0.25481	101	-0.091	0.88511	100	0.0417	0.29611
GO:0031093	platelet_alpha granule lumen	40	0.293	0.013287	38	0.0817	0.30361	37	0.0764	0.28265	43	-0.293	0.99361	38	-0.0663	0.68146	38	0.223	0.071179	41	0.024	0.42403	41	0.172	0.096894	41	-0.0995	0.7612	43	0.14	0.14795	40	0.065	0.30042	40	-0.294	0.99229	39	0.00905	0.47317	37	0.0474	0.35165	43	0.171	0.074547	41	0.135	0.13721
GO:0038096	Fc-gamma_receptor signaling pathway involved in phagocytosis	69	0.224	0.014129	63	0.102	0.18962	66	0.0026	0.49077	70	0.0761	0.22913	66	-0.0877	0.81182	67	0.148	0.094382	67	0.121	0.13337	68	0.15	0.086313	68	0.158	0.077951	72	0.0434	0.34195	69	0.00558	0.47847	68	-0.0703	0.76268	67	-0.0295	0.61186	64	0.0947	0.18963	74	-0.126	0.90982	69	-0.00688	0.52513
GO:0043409	negative_regulation of MAPK cascade	13	0.464	0.0149	13	-0.114	0.68589	14	-0.0845	0.65564	15	0.0589	0.37993	13	-0.292	0.93356	14	0.014	0.4757	14	-0.0153	0.53035	14	-0.149	0.74626	14	0.0134	0.47722	14	-0.105	0.67965	14	0.0437	0.41392	14	-0.466	0.98935	14	-0.176	0.80163	13	0.204	0.16001	15	0.0753	0.34813	14	0.254	0.126
GO:0005719	nuclear_euchromatin	14	0.468	0.015517	13	-0.061	0.60796	13	-0.0528	0.58868	13	0.189	0.24566	12	0.0729	0.36861	13	0.177	0.18418	13	0.168	0.20945	14	0.113	0.34671	14	-0.0154	0.53044	14	-0.158	0.75684	14	-0.0109	0.52032	13	0.171	0.23086	13	0.324	0.10769	12	0.126	0.33193	14	-0.00645	0.51229	13	-0.012	0.52227
GO:0014911	positive_regulation of smooth muscle cell migration	13	0.558	0.015539	13	0.392	0.062765	13	0.288	0.13212	14	0.457	0.029535	14	0.255	0.13963	14	-0.0859	0.61935	13	-0.346	0.90864	14	0.0486	0.42908	14	0.302	0.13464	14	-0.254	0.82342	13	-0.216	0.78879	14	-0.216	0.81368	13	0.305	0.12437	13	-0.257	0.83431	14	-0.1	0.67266	14	0.233	0.18309
GO:0016922	ligand-dependent_nuclear receptor binding	21	0.41	0.015762	20	0.144	0.23507	20	-0.1	0.70013	21	0.0645	0.35217	18	-0.0732	0.64324	20	-0.00788	0.5139	21	0.376	0.023431	21	0.119	0.28748	21	0.00507	0.48966	21	0.159	0.19209	21	0.354	0.029143	20	-0.0999	0.7	21	0.383	0.025394	21	0.269	0.066161	21	-0.138	0.76087	21	0.149	0.22276
GO:0030032	lamellipodium_assembly	28	0.328	0.015793	27	-0.0261	0.56091	28	0.0753	0.31695	28	-0.036	0.59053	28	-0.0824	0.72494	26	0.343	0.022018	28	0.0916	0.29854	28	0.176	0.13957	28	-0.0882	0.69151	28	0.302	0.035484	28	-0.0886	0.70246	28	0.133	0.18695	28	0.228	0.083929	27	-0.0374	0.59125	28	0.186	0.13517	28	-0.0407	0.59213
GO:0006468	protein_phosphorylation	575	0.0751	0.015973	541	0.0382	0.15804	547	-0.0355	0.84179	575	0.0302	0.17994	537	-0.0281	0.78575	546	0.0949	0.0063185	572	0.0305	0.18371	574	0.122	0.00032059	570	0.0686	0.028453	577	0.0196	0.29934	575	-0.0571	0.95408	564	0.0127	0.34796	556	0.00465	0.44644	549	0.0101	0.38284	577	-0.0436	0.90803	575	-0.0252	0.77314
GO:0004672	protein_kinase activity	506	0.0797	0.016216	478	0.0238	0.27495	483	-0.0302	0.79295	506	0.023	0.25526	476	-0.0349	0.8225	483	0.108	0.0035169	503	0.0399	0.1331	505	0.113	0.0014161	503	0.065	0.044772	508	0.0328	0.20454	506	-0.0742	0.98037	499	-0.00114	0.51321	489	0.000374	0.49593	486	0.02	0.28639	508	-0.0499	0.925	506	-0.056	0.94137
GO:0051393	alpha-actinin_binding	15	0.446	0.016361	15	0.0685	0.38856	15	0.0732	0.35781	15	-0.148	0.78831	14	-0.221	0.84657	13	0.139	0.26593	15	-0.145	0.77027	15	-0.277	0.88396	15	-0.0176	0.53565	15	-0.25	0.85753	15	0.29	0.073464	15	0.0289	0.43359	15	0.0654	0.37395	15	0.0132	0.47613	15	0.116	0.28283	15	0.224	0.12747
GO:0048705	skeletal_system morphogenesis	43	0.249	0.017038	37	-0.206	0.91859	38	0.209	0.051061	43	0.101	0.16971	37	-0.0438	0.63039	39	0.248	0.043744	43	0.0816	0.23135	43	0.0758	0.27521	43	-0.183	0.91659	43	-0.118	0.8374	43	-0.121	0.85289	41	0.128	0.14194	43	-0.113	0.83602	39	-0.0565	0.66642	43	-0.0648	0.73	43	0.053	0.32187
GO:0031410	cytoplasmic_vesicle	121	0.16	0.017117	112	0.0841	0.15209	110	-0.0517	0.76221	122	0.0636	0.17994	108	-0.0796	0.85672	113	-0.0186	0.59156	121	0.00663	0.4627	121	-0.00618	0.53209	120	-0.0499	0.74666	122	0.0524	0.25406	121	0.0918	0.089901	116	0.0674	0.17316	119	0.06	0.1996	115	-0.0494	0.75428	122	0.0229	0.36973	121	0.119	0.051724
GO:0043517	positive_regulation of DNA damage response, signal transduction by p53 class mediator	12	0.504	0.017273	11	0.188	0.24845	11	-0.0338	0.55826	12	0.393	0.051606	11	0.121	0.31395	11	0.334	0.10172	12	0.132	0.29795	12	0.285	0.15753	12	0.0306	0.44929	12	0.187	0.24144	12	-0.0146	0.52699	11	-0.199	0.77805	12	-0.125	0.71219	11	-0.222	0.82448	12	-0.22	0.83829	12	0.442	0.045241
GO:0002756	MyD88-independent_toll-like receptor signaling pathway	71	0.191	0.017354	66	0.105	0.15484	64	-0.00119	0.50475	72	-0.0248	0.61001	60	0.216	0.025378	69	0.268	0.0051854	71	0.187	0.014214	70	0.0558	0.2814	71	0.219	0.016115	72	-0.0299	0.62048	71	0.0189	0.41534	70	-0.0254	0.6065	70	0.0261	0.38747	67	0.0534	0.27717	72	-0.0371	0.66519	71	0.0455	0.30509
GO:0034138	toll-like_receptor 3 signaling pathway	73	0.185	0.018565	68	0.0959	0.17372	66	0.00749	0.46948	74	0.0222	0.39943	62	0.183	0.046101	71	0.253	0.0070566	73	0.174	0.018754	72	0.0533	0.28641	73	0.226	0.012546	74	-0.0243	0.59975	73	0.0346	0.34411	72	-0.0086	0.53706	72	0.058	0.25846	69	0.0363	0.34009	74	-0.0495	0.71897	73	0.0504	0.28201
GO:0001917	photoreceptor_inner segment	26	0.322	0.018792	25	-0.0269	0.56168	26	0.155	0.17837	27	0.0267	0.42309	23	-0.0424	0.58955	26	0.205	0.10782	26	-0.291	0.97935	26	0.00876	0.47852	26	0.108	0.26793	26	-0.0869	0.704	26	0.00101	0.49719	26	-0.0621	0.65754	26	0.0666	0.32428	26	-0.0874	0.72927	27	-0.153	0.84141	26	-0.0681	0.67543
GO:0035666	TRIF-dependent_toll-like receptor signaling pathway	70	0.189	0.018867	65	0.108	0.14947	63	0.0104	0.45846	71	-0.0182	0.58073	59	0.206	0.032174	68	0.277	0.0042221	70	0.186	0.014968	69	0.0464	0.31608	70	0.226	0.013653	71	-0.0245	0.59861	70	0.0198	0.41166	69	-0.0249	0.60382	69	0.0212	0.40879	66	0.0483	0.29719	71	-0.0281	0.62619	70	0.0461	0.30373
GO:0030145	manganese_ion binding	45	0.245	0.019022	42	-0.188	0.91071	43	-0.0357	0.61657	45	-0.0284	0.59519	42	0.107	0.20058	43	0.201	0.065324	45	0.129	0.13628	45	0.0673	0.29194	45	-0.0971	0.798	45	-0.0591	0.67934	45	-0.016	0.55489	45	-0.0482	0.66511	45	-0.146	0.88945	43	0.0247	0.41393	45	-0.0177	0.56374	45	-0.111	0.81882
GO:0051403	stress-activated_MAPK cascade	48	0.232	0.019244	45	0.265	0.01512	45	0.0198	0.43375	49	0.024	0.4139	41	0.128	0.15429	47	0.308	0.0058201	48	0.249	0.010038	49	0.0143	0.45184	48	0.271	0.013987	49	-0.0551	0.67299	48	0.0968	0.18169	48	-0.0834	0.77299	47	0.0164	0.44321	45	0.0189	0.43231	49	0.0464	0.33441	48	0.0172	0.43982
GO:0045893	positive_regulation of transcription, DNA-dependent	523	0.0731	0.019931	474	0.141	0.00028647	483	-0.00619	0.56625	526	0.133	7.4899e-05	466	0.0606	0.055788	478	0.0997	0.0063329	527	0.0758	0.013485	524	0.0643	0.049172	512	0.0394	0.15051	529	0.0142	0.35637	525	-0.0187	0.70606	502	0.0067	0.42473	508	-0.00323	0.53517	478	0.114	0.00071451	531	-0.00331	0.53907	527	0.0841	0.0088718
GO:0042157	lipoprotein_metabolic process	39	0.284	0.020102	33	0.019	0.45342	33	0.643	1.2176e-05	40	-0.00513	0.51556	33	0.236	0.060938	34	0.0665	0.34421	39	0.0604	0.32529	39	0.0668	0.32311	39	0.095	0.26778	39	-0.219	0.92345	39	0.0204	0.43899	34	-0.147	0.84842	38	-0.0316	0.59276	35	-0.0924	0.76237	40	0.0241	0.42614	39	0.119	0.19112
GO:0035257	nuclear_hormone receptor binding	11	0.571	0.020279	11	0.648	0.011225	11	-0.233	0.79737	11	0.0893	0.36309				11	-0.146	0.69622	11	-0.46	0.95292	11	0.134	0.31698	11	-0.0581	0.58115	11	0.0853	0.3805	11	-0.0655	0.59327	11	-0.28	0.84935	11	0.355	0.063044	11	0.0595	0.40449	11	-0.102	0.64484	11	-0.353	0.89989
GO:0008188	neuropeptide_receptor activity	15	0.47	0.020779	14	0.85	0.00074764	13	-0.152	0.7222	14	-0.0269	0.54566	13	-0.0441	0.56886	14	-0.0732	0.60518	15	-0.14	0.72998	15	-0.319	0.89879	15	0.127	0.31503	15	0.75	0.0019254	15	0.155	0.24568	14	0.354	0.069042	13	0.525	0.017251	14	0.091	0.34418	15	-0.137	0.72807	15	0.0279	0.45178
GO:0047485	protein_N-terminus binding	85	0.182	0.021142	80	-0.0192	0.57396	79	0.128	0.091349	87	-0.0646	0.78988	77	-0.0587	0.74779	77	-0.00304	0.51156	85	0.0543	0.2513	85	0.0825	0.19169	82	0.0444	0.31475	85	-0.0666	0.76313	85	0.0253	0.38572	83	-0.0477	0.6988	83	0.0802	0.18285	81	0.0811	0.17781	86	-0.0125	0.55972	85	0.0829	0.1684
GO:0006513	protein_monoubiquitination	20	0.39	0.021165	20	0.23	0.11362	20	0.128	0.23114	19	0.0995	0.31497	19	-0.0611	0.63744	20	-0.0348	0.57714	20	0.0358	0.42485	19	-0.21	0.83212	20	0.121	0.26017	20	0.0848	0.31652	20	0.506	0.0056799	20	0.181	0.17304	20	-0.221	0.84647	20	0.339	0.042034	20	-0.311	0.94421	20	0.109	0.28066
GO:0043565	sequence-specific_DNA binding	576	0.0707	0.021321	481	0.145	0.00031761	489	0.0412	0.14088	584	0.00698	0.41832	458	0.0213	0.29567	483	0.219	1.0597e-07	584	0.0603	0.034094	575	0.00769	0.41715	549	0.116	0.0010749	587	0.0748	0.023415	580	0.00886	0.39646	529	-0.0417	0.87905	558	0.0952	0.0035731	506	0.0493	0.085912	593	0.00285	0.46513	584	0.0838	0.0069477
GO:0045944	positive_regulation of transcription from RNA polymerase II promoter	716	0.0626	0.021726	643	0.137	4.3758e-05	649	0.0606	0.030311	720	0.0295	0.16084	619	0.0137	0.34132	646	0.127	0.00013294	721	0.0428	0.073317	721	0.0604	0.030809	703	0.0523	0.052088	726	0.0612	0.030872	719	-0.0281	0.82787	687	-0.0585	0.97541	701	0.0252	0.20686	655	0.0477	0.062403	728	-0.00318	0.54374	724	0.0621	0.018719
GO:0005819	spindle	112	0.158	0.021755	106	0.0739	0.18055	106	-0.0594	0.78799	112	0.122	0.052089	103	-0.0291	0.64649	104	0.0795	0.16991	111	-0.0203	0.6061	111	-0.00866	0.54243	111	0.0236	0.37888	112	0.0773	0.1755	112	0.0215	0.38826	108	0.1	0.077847	108	0.0398	0.30665	107	-0.0155	0.57648	112	0.05	0.23567	112	0.138	0.036451
GO:0045165	cell_fate commitment	63	0.214	0.021817	55	0.0783	0.24957	54	0.106	0.16967	64	0.0686	0.24963	52	0.0329	0.38804	56	0.0829	0.24621	63	-0.0073	0.5296	63	0.129	0.11559	62	0.0686	0.26684	64	0.0416	0.35344	64	0.0989	0.16928	59	0.0822	0.21147	61	-0.0632	0.73005	54	0.0397	0.34864	64	-0.1	0.84792	64	-0.00994	0.53925
GO:0005003	ephrin_receptor activity	14	0.459	0.023474	14	-0.245	0.83647	14	0.0661	0.38706	14	0.0596	0.39237	14	-0.0496	0.58293	14	-0.152	0.72688	14	0.546	0.0077432	14	0.725	0.0010268	14	0.143	0.2861	14	0.0743	0.3805	14	0.0365	0.43614	14	-0.116	0.70069	14	0.152	0.24451	14	0.129	0.25384	14	0.318	0.067347	14	0.151	0.25751
GO:0048714	positive_regulation of oligodendrocyte differentiation	12	0.509	0.024069							12	0.176	0.24206							12	0.376	0.060734	12	-0.25	0.83128				12	0.228	0.20836	12	-0.435	0.95875										12	0.116	0.32025	12	-0.214	0.81056
GO:0042800	histone_methyltransferase activity (H3-K4 specific)	13	0.442	0.024323	11	-0.219	0.83043	12	-0.0936	0.66537	12	0.211	0.14669	13	0.187	0.20659	12	-0.384	0.95079	13	-0.259	0.8895	13	-0.0161	0.52477	13	-0.00453	0.50798	13	0.11	0.31184	13	0.147	0.22631	12	-0.103	0.69991	12	0.0318	0.45608	12	-0.108	0.66983	13	0.083	0.33614	13	0.0972	0.32757
GO:0001676	long-chain_fatty acid metabolic process	16	0.393	0.024382	15	0.15	0.23836	16	-0.459	0.99435	15	0.168	0.1685	16	0.415	0.016499	15	0.0511	0.41446	17	0.0466	0.3996	17	-0.0165	0.53068	16	0.0363	0.43376	16	-0.0416	0.59282	16	-0.279	0.94881	17	-0.0374	0.58238	16	0.0182	0.45734	16	0.262	0.088235	17	0.23	0.09744	17	0.123	0.25314
GO:0050434	positive_regulation of viral transcription	43	0.225	0.024736	40	-0.0159	0.55289	39	0.284	0.004584	44	0.136	0.093924	38	-0.067	0.71452	40	-0.0576	0.69171	41	0.0986	0.17658	42	0.133	0.12475	43	0.209	0.020907	43	-0.071	0.73131	43	-0.0476	0.66637	41	-0.0641	0.73492	40	-0.00102	0.50376	41	0.0707	0.2677	43	-0.0118	0.54504	42	-0.0123	0.54697
GO:0001102	RNA_polymerase II activating transcription factor binding	33	0.278	0.024752	30	0.392	0.013171	31	-0.0229	0.55544	34	0.333	0.0062917	30	-0.025	0.56929	31	0.279	0.052345	34	0.285	0.014199	34	0.037	0.40687	33	0.105	0.26413	34	0.154	0.1619	33	0.256	0.034127	32	0.339	0.012535	32	-0.104	0.7554	30	0.106	0.25177	34	-0.00115	0.5032	34	0.0398	0.39172
GO:0006691	leukotriene_metabolic process	17	0.371	0.024915	15	0.227	0.17058	15	0.0169	0.47006	17	0.0164	0.46685	15	-0.021	0.5398	15	-0.184	0.76954	16	-0.0578	0.61941	16	0.121	0.26652	15	0.643	0.0041625	16	0.196	0.17918	17	0.229	0.10249	15	-0.00681	0.51295	17	-0.36	0.9769	14	0.0941	0.31228	17	-0.197	0.85264	17	0.0541	0.38583
GO:0003333	amino_acid transmembrane transport	18	0.341	0.025634	17	0.144	0.24158	18	-0.0822	0.67663	18	0.161	0.18377	17	0.135	0.24131	18	0.0371	0.43033	18	0.223	0.10838	18	-0.0196	0.54206	18	0.0803	0.34824	18	-0.188	0.83474	18	-0.0358	0.58203	18	0.206	0.11909	18	0.3	0.044396	18	0.325	0.024869	18	-0.203	0.87508	18	-0.262	0.92288
GO:0003713	transcription_coactivator activity	221	0.106	0.025849	208	0.0774	0.10392	211	0.0128	0.412	219	0.0846	0.057472	203	0.0275	0.30819	212	0.154	0.0044505	222	0.02	0.34909	222	0.0827	0.081921	217	-0.0114	0.58043	222	0.0403	0.24273	221	0.00438	0.46693	215	0.0189	0.36104	216	0.0597	0.1401	212	0.0222	0.33879	222	0.0632	0.11958	222	0.119	0.013844
GO:0032740	positive_regulation of interleukin-17 production	11	0.47	0.026265	11	-0.0838	0.63671	11	-0.0976	0.68214	11	-0.262	0.87635				11	0.555	0.017702	11	0.328	0.081566	11	0.586	0.0083896	11	0.612	0.0084025	11	-0.173	0.73844	11	0.0437	0.42631	11	-0.0899	0.6643	11	-0.26	0.86307	11	-0.0142	0.52505	11	0.342	0.064163	11	0.0883	0.35559
GO:0001558	regulation_of cell growth	69	0.203	0.026281	66	0.0634	0.27897	66	-0.146	0.92448	70	-0.0115	0.55087	63	-0.0576	0.71656	64	0.0668	0.27319	68	-0.0241	0.5962	69	0.0192	0.42882	70	-0.275	0.99716	70	-0.0221	0.58126	70	-0.00537	0.52296	68	-0.146	0.93053	64	-0.0504	0.69911	62	0.0824	0.21775	70	0.174	0.035591	69	0.131	0.085241
GO:0005859	muscle_myosin complex	15	0.513	0.026387	13	-0.0408	0.56457	14	0.384	0.04468	15	-0.217	0.84579	14	0.371	0.054778	14	0.0255	0.46365	15	0.0129	0.4776	15	-0.253	0.82667	15	-0.262	0.87397	15	-0.255	0.86526	15	0.0612	0.3794	14	0.144	0.26067	15	-0.0555	0.57998	15	0.15	0.28706	15	-0.118	0.72067	15	-0.236	0.83297
GO:0060045	positive_regulation of cardiac muscle cell proliferation	20	0.377	0.026606	20	-0.0949	0.67453	19	0.0624	0.37463	20	0.0595	0.37806	19	0.00424	0.49148	19	0.123	0.27425	20	0.381	0.022813	20	0.0846	0.33767	20	0.0392	0.41947	20	0.0989	0.32611	20	-0.028	0.55618	20	0.251	0.084346	19	0.049	0.40122	19	0.0435	0.40534	20	0.174	0.18956	20	0.183	0.16293
GO:0045666	positive_regulation of neuron differentiation	74	0.188	0.02666	61	0.139	0.11365	62	0.0252	0.40662	75	-0.0576	0.73447	63	0.0853	0.19885	64	0.0722	0.26364	76	0.141	0.064072	75	-0.0601	0.72073	71	0.0403	0.34586	76	0.0956	0.17877	74	0.0707	0.22369	68	0.188	0.025903	71	0.128	0.09458	63	0.117	0.12879	76	0.0646	0.23773	74	0.00211	0.4909
GO:0050852	T_cell receptor signaling pathway	82	0.177	0.027427	77	0.0475	0.30921	76	-0.112	0.87329	80	0.00337	0.48504	73	0.212	0.014731	75	0.359	0.00026316	74	-0.0636	0.74498	80	0.214	0.016627	81	0.208	0.013769	83	-0.0896	0.83443	82	-0.00676	0.52836	81	-0.064	0.76627	81	0.148	0.044966	78	0.0569	0.26092	83	-0.171	0.97594	82	0.0898	0.15229
GO:0031526	brush_border membrane	39	0.234	0.027974	34	-0.0894	0.74587	37	-0.106	0.79212	38	0.00696	0.4757	37	-0.133	0.85527	38	0.186	0.090787	39	0.162	0.097862	39	-0.0934	0.77227	38	0.359	0.0043731	39	0.054	0.33621	39	-0.0217	0.57305	38	-0.0789	0.74515	38	0.0428	0.36074	36	-0.228	0.96638	39	0.0768	0.25339	39	0.12	0.1681
GO:0004527	exonuclease_activity	23	0.342	0.028875	22	0.0247	0.44711	22	-0.146	0.82193	22	-0.0719	0.65709	21	0.218	0.10636	22	-0.0857	0.68529	22	0.146	0.18409	22	0.299	0.057125	22	0.179	0.16393	22	0.16	0.19445	23	0.173	0.16382	22	-0.159	0.83613	21	0.0596	0.37617	22	-0.279	0.96963	23	0.13	0.19135	22	-0.151	0.79999
GO:0001942	hair_follicle development	38	0.257	0.030048	35	0.195	0.09177	35	-0.0633	0.67255	37	0.0187	0.44369	33	-0.0946	0.74644	34	0.204	0.10716	38	0.0348	0.39998	38	-0.0679	0.68031	36	-0.108	0.76202	39	-0.12	0.79746	38	0.00554	0.48331	36	-0.143	0.86321	36	0.056	0.34718	33	0.075	0.30065	39	0.0337	0.39248	38	0.16	0.10845
GO:0046902	regulation_of mitochondrial membrane permeability	12	0.448	0.03092	12	-0.0993	0.65794	12	0.0209	0.46058	12	-0.318	0.93979	11	-0.415	0.95271	12	-0.165	0.74783	12	-0.0067	0.51143	12	0.109	0.34498	12	0.237	0.18561	12	0.038	0.44279	12	-0.586	0.99355	12	0.438	0.018291	12	-0.0478	0.57984	11	-0.00783	0.51171	12	-0.00713	0.51242	12	0.238	0.14801
GO:0000790	nuclear_chromatin	89	0.165	0.03098	76	0.266	0.005137	78	0.042	0.32752	86	0.0131	0.44009	76	0.138	0.06438	75	0.221	0.018933	89	-0.0177	0.58306	89	-0.104	0.86673	81	0.0977	0.16095	89	0.111	0.11358	89	-0.0205	0.59585	81	0.0731	0.20232	87	0.0574	0.25533	79	0.0447	0.31034	89	0.0292	0.36697	89	0.0255	0.3876
GO:0030529	ribonucleoprotein_complex	129	0.124	0.031512	117	-0.00993	0.55012	119	0.181	0.0076509	128	-0.0514	0.78959	113	0.09	0.10238	120	0.00935	0.45457	128	0.125	0.026868	128	0.036	0.31437	126	0.00243	0.48626	128	0.0824	0.12581	129	-0.0308	0.68165	127	-0.0259	0.64835	126	0.0513	0.22275	122	-0.0606	0.80538	130	0.0403	0.25929	128	-0.0391	0.72728
GO:2001234	negative_regulation of apoptotic signaling pathway	17	0.348	0.031983	16	-0.0232	0.54229	16	-0.0404	0.57898	17	0.0668	0.36527	15	-0.14	0.74014	16	-0.113	0.69679	16	-0.16	0.77697	17	-0.0855	0.64298	17	-0.0195	0.53725	17	-0.547	0.99378	17	-0.16	0.79969	16	-0.413	0.98279	16	-0.341	0.94971	15	0.139	0.24971	17	0.0121	0.47597	17	0.247	0.10923
GO:0000777	condensed_chromosome kinetochore	65	0.185	0.032193	64	0.313	0.0013202	64	0.126	0.10046	65	0.0287	0.37808	58	-0.139	0.92133	61	0.0195	0.42	65	-0.00704	0.52946	65	-0.0516	0.69568	65	-0.0671	0.76008	65	0.0633	0.27631	65	-0.0642	0.75486	65	0.00194	0.4916	64	-0.0339	0.63307	63	0.0445	0.31925	65	0.00546	0.47527	65	0.0703	0.24174
GO:0045670	regulation_of osteoclast differentiation	11	0.422	0.03236							11	0.202	0.18724							11	-0.224	0.84756	11	-0.272	0.85815	11	-0.0343	0.54768	11	-0.294	0.87536	11	-0.0744	0.62783				11	0.087	0.35315				11	-0.0813	0.64373	11	-0.285	0.89373
GO:0048821	erythrocyte_development	14	0.408	0.032545	12	0.105	0.35029	13	-0.1	0.68664	14	0.243	0.12589	12	-0.193	0.81101	13	0.364	0.078965	14	-0.282	0.90248	14	-0.324	0.93184	13	-0.276	0.88759	14	0.424	0.029894	14	0.357	0.050695	13	0.414	0.020159	14	0.0256	0.45083	14	-0.319	0.95172	14	-0.237	0.87333	14	-0.00582	0.51033
GO:0051721	protein_phosphatase 2A binding	17	0.333	0.03258	17	0.0283	0.44155	17	0.378	0.020064	17	-0.0659	0.63984	17	0.0721	0.34665	17	-0.109	0.71195	17	-0.17	0.83596	17	0.0535	0.38171	17	0.00149	0.49683	17	-0.155	0.77294	17	-0.11	0.71948	17	-0.273	0.94066	17	0.105	0.2788	17	0.0888	0.30393	17	-0.00873	0.52061	17	0.112	0.25445
GO:0060548	negative_regulation of cell death	33	0.259	0.032923	31	0.0167	0.45999	31	0.207	0.095443	35	-0.0133	0.53966	31	0.0665	0.32341	32	0.0688	0.32013	34	-0.139	0.83073	35	0.0723	0.30867	35	0.0143	0.46114	35	0.0555	0.3497	35	-0.106	0.77029	32	0.0665	0.32959	34	0.059	0.33805	31	0.382	0.0028647	35	0.127	0.16816	35	-0.0231	0.56638
GO:0000070	mitotic_sister chromatid segregation	18	0.368	0.033376	18	0.0648	0.39057	18	-0.266	0.90332	18	-0.332	0.97224	15	0.401	0.027877	18	-0.195	0.79496	18	0.38	0.022466	18	-0.0383	0.57398	18	0.173	0.20101	18	0.0249	0.45115	18	-0.189	0.83253	18	-0.5	0.99488	18	-0.19	0.85401	17	0.127	0.25787	18	0.235	0.0666	18	-0.0399	0.58876
GO:0006469	negative_regulation of protein kinase activity	66	0.174	0.033872	59	0.196	0.036977	59	0.0855	0.18484	68	-0.137	0.94146	55	0.04	0.35207	59	0.0821	0.22846	65	-0.0458	0.69019	68	0.0144	0.44457	63	0.153	0.063941	68	-0.107	0.85753	67	0.0756	0.20649	62	0.0358	0.34849	63	-0.114	0.86915	58	-0.0187	0.57773	68	0.0399	0.33427	68	0.0341	0.35572
GO:0035066	positive_regulation of histone acetylation	13	0.437	0.035026	12	0.336	0.097344	12	0.355	0.080441	13	-0.211	0.81089	11	-0.294	0.87412	12	0.27	0.17272	13	0.475	0.017193	13	0.142	0.29414	13	-0.0735	0.60874	13	-0.099	0.6415	13	0.0542	0.40621	12	-0.0227	0.53715	13	-0.28	0.88953	11	0.419	0.042876	13	0.115	0.28969	13	0.331	0.08248
GO:0019915	lipid_storage	17	0.417	0.035077	14	0.197	0.25224	14	0.019	0.46998	17	0.125	0.2741	14	0.0683	0.37758	14	-0.165	0.7483	17	-0.0933	0.6766	17	-0.0282	0.54964	17	0.112	0.31188	17	-0.248	0.8549	17	-0.163	0.77107	14	-0.171	0.76224	16	0.423	0.028246	14	-0.216	0.81986	17	-0.372	0.96305	17	0.0714	0.36808
GO:0032728	positive_regulation of interferon-beta production	21	0.282	0.035175	20	-0.0815	0.66695	18	0.22	0.11115	20	-0.00807	0.52106	18	-0.106	0.69894	19	0.0591	0.38993	21	0.0948	0.26184	21	0.00847	0.47962	21	-0.223	0.90093	21	-0.0665	0.66587	21	-0.345	0.98673	20	0.329	0.020186	21	-0.0887	0.72637	20	-0.0939	0.72463	21	-0.173	0.90414	21	-0.225	0.93855
GO:0006890	retrograde_vesicle-mediated transport, Golgi to ER	24	0.303	0.035244	24	0.123	0.23974	24	-0.0264	0.56668	25	0.111	0.23201	25	0.0254	0.43497	25	0.162	0.1573	25	-0.135	0.79459	25	-0.172	0.86084	25	-0.0351	0.6024	25	0.103	0.27262	24	0.045	0.39751	25	0.00419	0.48855	23	0.17	0.18019	25	0.296	0.05197	25	-0.0401	0.60779	25	0.00334	0.49199
GO:0031902	late_endosome membrane	73	0.172	0.03525	65	-0.149	0.92528	67	-0.0442	0.67067	72	-0.029	0.63534	67	0.0201	0.4196	66	-0.0697	0.74279	72	-0.164	0.97067	73	-0.00443	0.51819	73	-0.011	0.54549	75	0.111	0.12357	74	0.151	0.046512	71	0.109	0.11676	72	0.0192	0.41273	68	0.0434	0.33274	75	-0.0385	0.67932	75	-0.0603	0.75209
GO:0043325	phosphatidylinositol-3,4-bisphosphate_binding	15	0.338	0.035253	14	0.00179	0.49653	13	-0.141	0.7288	15	-0.00669	0.51358	14	0.226	0.156	13	-0.0463	0.57875	14	-0.0165	0.53211	14	-0.206	0.83111	13	0.14	0.26419	14	0.0183	0.46844	15	0.117	0.27536	14	-0.298	0.91878	15	-0.132	0.75353	13	-0.407	0.97177	15	0.0738	0.34972	15	0.0396	0.42279
GO:0007173	epidermal_growth factor receptor signaling pathway	184	0.113	0.035423	168	0.111	0.050516	173	-0.0263	0.65636	184	0.025	0.33863	169	0.041	0.26378	168	-0.000593	0.50334	184	0.0662	0.13446	185	0.0788	0.11361	183	0.0862	0.092544	187	-0.0701	0.85396	184	0.0823	0.093981	180	-0.0296	0.69195	178	-0.00801	0.55016	165	0.103	0.058987	188	-0.0925	0.94293	185	-0.0011	0.50737
GO:0019079	viral_genome replication	11	0.449	0.035871							11	-0.0683	0.63001							11	-0.146	0.73677	11	0.48	0.041837	11	0.267	0.1298	11	-0.0347	0.55747	11	0.325	0.071041	11	0.2	0.21843	11	0.199	0.18172				11	0.182	0.19218	11	0.16	0.21628
GO:0070509	calcium_ion import	14	0.399	0.036204	13	0.064	0.39666	14	-0.0477	0.58495	14	0.526	0.010491	13	-0.354	0.92916	13	0.0129	0.48116	14	-0.0816	0.63638	14	-0.0189	0.5295	14	0.0133	0.47948	14	-0.127	0.69462	14	0.537	0.0090537	14	-0.298	0.92472	14	0.574	0.0065318	14	0.103	0.33286	14	0.0191	0.46649	14	-0.0106	0.51769
GO:0006414	translational_elongation	89	0.144	0.036396	69	-0.0371	0.64258	73	0.0547	0.2852	88	-0.0294	0.65158	60	0.112	0.13637	75	0.121	0.11264	89	0.054	0.23448	88	-0.0534	0.73512	86	0.0352	0.33868	89	0.065	0.22037	89	-0.0475	0.72938	81	-0.109	0.89474	83	-0.0236	0.61461	81	-0.147	0.97084	89	-0.111	0.93508	88	0.0355	0.32267
GO:0007625	grooming_behavior	13	0.421	0.036621							14	0.186	0.20565							14	-0.303	0.91048	14	0.199	0.21208	13	0.129	0.30391	14	0.576	0.01387	13	0.15	0.25779				11	0.514	0.020605				14	0.00978	0.48275	14	-0.0623	0.60633
GO:0072686	mitotic_spindle	23	0.314	0.03769	23	0.0922	0.31682	23	0.487	0.0068196	23	-0.115	0.74029	21	0.139	0.22501	22	0.209	0.14298	23	-0.087	0.66638	23	-0.345	0.95164	23	-0.0824	0.67803	23	-0.0581	0.63175	23	0.18	0.1484	23	-0.228	0.90856	23	-0.0487	0.6044	23	0.187	0.14791	23	0.201	0.1516	23	-0.192	0.82495
GO:0051149	positive_regulation of muscle cell differentiation	28	0.296	0.037896	24	0.567	0.0039407	25	-0.2	0.85058	29	0.359	0.0084473	25	0.249	0.063544	25	0.0425	0.41933	27	-0.045	0.61352	27	-0.221	0.88339	27	0.0121	0.4716	29	0.578	0.0018399	28	-0.0873	0.7059	25	0.148	0.20375	26	-0.082	0.6675	25	0.111	0.26791	28	0.0253	0.43933	28	-0.0848	0.69617
GO:0051568	histone_H3-K4 methylation	16	0.386	0.037957	14	-0.0847	0.65555	15	-0.0876	0.66146	15	0.142	0.21849	16	0.104	0.31239	15	-0.346	0.94857	16	-0.285	0.9194	16	-0.012	0.51936	16	-0.104	0.69627	16	0.149	0.23422	16	0.103	0.28332	15	-0.182	0.83124	15	-0.0902	0.6321	15	-0.0568	0.59653	16	-0.0607	0.64272	16	0.111	0.30138
GO:0001228	RNA_polymerase II transcription regulatory region sequence-specific DNA binding transcription factor activity involved in positive regulation of transcription	13	0.387	0.03818	12	0.322	0.11754	12	0.524	0.011562	13	0.309	0.069141	12	-0.0835	0.62852	12	0.607	0.0097519	13	-0.43	0.97549	13	-0.311	0.90632	13	0.093	0.33799	13	0.186	0.21742	13	-0.000552	0.50104	12	0.147	0.25599	13	0.0439	0.42127	12	0.427	0.03971	13	0.167	0.2143	13	0.408	0.030791
GO:2000045	regulation_of G1/S transition of mitotic cell cycle	11	0.471	0.038224	11	-0.161	0.70325				13	0.457	0.040154	11	0.00705	0.48956	12	0.0355	0.4559	12	-0.121	0.6725	12	0.179	0.27099	12	-0.0912	0.62177	12	-0.201	0.74399	11	0.22	0.2025	12	-0.0547	0.5803				11	0.299	0.13168	13	0.0473	0.42674	12	-0.432	0.96678
GO:0070555	response_to interleukin-1	28	0.276	0.038485	27	-0.102	0.72666	28	-0.121	0.77793	28	-0.0795	0.69759	27	-0.0109	0.52734	28	0.223	0.10527	28	0.0437	0.38439	28	0.459	0.0028597	28	-0.0475	0.61186	28	-0.0787	0.67727	28	-0.00855	0.52228	28	0.0207	0.44675	26	-0.102	0.75156	27	-0.0731	0.68673	28	-0.143	0.83894	28	0.0248	0.43349
GO:0003151	outflow_tract morphogenesis	40	0.23	0.03855	36	0.177	0.12246	36	0.144	0.16533	40	-0.0957	0.76724	32	0.127	0.21135	37	-0.0209	0.55489	41	0.042	0.36991	41	-0.0995	0.7645	38	0.124	0.20279	41	0.0161	0.45693	40	-0.01	0.53138	38	0.186	0.076368	39	0.0278	0.42001	31	0.226	0.054981	41	0.0133	0.46026	41	-0.078	0.72233
GO:0061077	chaperone-mediated_protein folding	13	0.392	0.039326	13	0.107	0.33401	13	0.266	0.12457	13	-0.0655	0.62644	11	0.104	0.35141	12	0.0294	0.44779	13	-0.457	0.98383	13	0.405	0.022271	13	-0.0949	0.6663	13	-0.0649	0.62392	13	0.349	0.053222	13	0.124	0.27945	13	-0.256	0.8777	13	-0.522	0.99242	13	-0.0673	0.63035	13	0.0665	0.37978
GO:0032570	response_to progesterone	31	0.237	0.039628	29	0.146	0.19884	29	0.0621	0.34034	32	-0.0928	0.75417	27	0.126	0.21954	28	0.377	0.0095403	32	0.114	0.19291	32	-0.556	0.99989	30	0.276	0.043908	32	-0.113	0.77557	31	-0.0675	0.6917	29	-0.306	0.98378	31	-0.173	0.88408	28	0.253	0.037751	32	-0.151	0.87038	32	0.000233	0.49928
GO:0000188	inactivation_of MAPK activity	23	0.304	0.039956	20	0.23	0.14462	21	-0.0808	0.67607	23	-0.188	0.87683	19	0.0936	0.30352	21	0.159	0.20916	23	0.0989	0.26656	24	0.113	0.27633	24	-0.00236	0.50511	24	-0.292	0.93935	24	0.0675	0.34502	23	-0.115	0.73989	22	0.305	0.048823	22	0.142	0.20623	24	0.177	0.14577	24	0.236	0.072561
GO:0005547	phosphatidylinositol-3,4,5-trisphosphate_binding	24	0.296	0.040159	22	0.078	0.33335	22	-0.211	0.87162	24	-0.022	0.55038	24	-0.229	0.90804	23	0.00565	0.48718	24	0.186	0.13442	24	-0.114	0.74886	23	0.223	0.083874	24	-0.0196	0.54094	24	0.174	0.14101	24	-0.315	0.96501	24	0.0522	0.37838	22	-0.321	0.96464	24	0.0198	0.45135	24	-0.123	0.75947
GO:0032580	Golgi_cisterna membrane	66	0.161	0.040484	60	0.018	0.44071	63	0.0253	0.41057	70	0.0721	0.21295	59	-0.0864	0.78636	60	-0.013	0.54268	67	0.0313	0.36653	69	0.111	0.13841	67	-0.122	0.88435	70	0.0727	0.24192	68	-0.0724	0.7917	67	0.0594	0.26838	64	0.0154	0.43802	65	0.216	0.015059	71	0.00301	0.48701	68	0.223	0.009721
GO:0005689	U12-type_spliceosomal complex	22	0.3	0.040983	19	-0.0261	0.55038	19	-0.101	0.70349	22	0.254	0.04429	16	-0.17	0.84297	19	-0.217	0.84803	21	0.0775	0.31611	22	-0.145	0.81086	22	-0.067	0.66479	22	0.103	0.27657	22	0.0955	0.27704	20	0.0917	0.297	21	0.191	0.11528	20	0.123	0.25873	22	-0.21	0.92484	22	0.281	0.037861
GO:0045921	positive_regulation of exocytosis	12	0.37	0.042679	12	0.286	0.094308	12	0.0881	0.36213	12	0.0366	0.43867	12	-0.103	0.66928	12	-0.0662	0.61032	12	-0.309	0.92998	12	0.0238	0.46066	12	0.0496	0.41683	12	0.875	0.00067678	12	0.193	0.20378	12	0.203	0.19358	12	0.363	0.063639	12	0.179	0.21309	12	-0.246	0.85164	12	-0.0198	0.53842
GO:0030670	phagocytic_vesicle membrane	43	0.205	0.042707	39	0.0433	0.38568	40	0.268	0.016067	44	-0.0624	0.70757	37	-0.0407	0.62043	37	0.0297	0.41572	39	0.11	0.16847	43	-0.0145	0.54667	43	0.187	0.064887	44	-0.009	0.52836	43	-0.0608	0.7002	41	-0.205	0.93642	42	-0.201	0.95184	40	0.0414	0.36968	44	0.0329	0.39163	42	0.0926	0.22411
GO:0032403	protein_complex binding	168	0.103	0.043401	159	0.0638	0.17564	162	-0.0182	0.61711	166	-0.0275	0.67618	148	0.0367	0.29203	160	0.128	0.034539	167	0.0134	0.41168	168	-0.0479	0.7682	168	-0.0491	0.77819	168	-0.0141	0.58149	168	0.0218	0.35558	168	-0.00756	0.55182	163	0.122	0.024728	160	-0.0124	0.5776	168	-0.0646	0.86803	168	0.0983	0.050817
GO:0048873	homeostasis_of number of cells within a tissue	21	0.301	0.04356	19	-0.298	0.91611	19	0.0822	0.32017	21	-0.0244	0.55386	19	-0.295	0.9252	19	-0.158	0.79185	21	-0.136	0.78946	21	0.205	0.12979	19	0.0762	0.34206	21	-0.202	0.83417	21	-0.319	0.9645	19	-0.26	0.9361	20	-0.0654	0.63983	19	0.121	0.26272	21	0.00274	0.49369	21	0.0678	0.35003
GO:0007202	activation_of phospholipase C activity	58	0.192	0.0437	53	0.0167	0.4451	56	-0.131	0.88971	59	0.0453	0.34388	57	0.0685	0.26973	56	-0.17	0.91572	59	0.145	0.084599	59	0.251	0.014698	58	0.0518	0.32605	59	-0.0598	0.6903	58	-0.201	0.96508	57	0.102	0.17638	57	0.294	0.0043277	54	0.17	0.073534	59	0.00172	0.49327	59	0.0249	0.40618
GO:0001657	ureteric_bud development	43	0.227	0.044463	41	0.204	0.086354	42	0.203	0.078833	44	-0.0118	0.53827	42	0.261	0.024014	42	-0.0895	0.7379	44	0.103	0.2151	44	0.0595	0.33506	44	0.136	0.15276	44	0.0542	0.35617	43	0.148	0.12699	43	0.346	0.0025087	43	0.0855	0.26542	41	-0.145	0.86545	44	-0.0699	0.7146	44	-0.0157	0.54747
GO:0048599	oocyte_development	11	0.457	0.044535							12	-0.234	0.82142	11	0.061	0.40855	11	-0.363	0.90481	12	0.244	0.16906	12	-0.337	0.88828	12	0.172	0.2606	12	-0.406	0.92753	12	0.0791	0.36604	12	0.11	0.31256	11	-0.226	0.81339	11	-0.492	0.97539	12	0.184	0.21963	12	0.0238	0.46079
GO:0050811	GABA_receptor binding	11	0.501	0.044644	11	-0.273	0.84467	11	0.0467	0.42486	11	0.211	0.22044				11	-0.347	0.88257	11	-0.00524	0.5077	11	0.201	0.25439	11	-0.222	0.79697	11	-0.786	0.99074	11	-0.226	0.78286	11	0.234	0.16198	11	0.379	0.092071	11	0.338	0.094992	11	-0.0626	0.58873	11	0.129	0.32113
GO:0016772	transferase_activity, transferring phosphorus-containing groups	524	0.0627	0.045388	496	0.00926	0.40734	503	-0.0437	0.88467	525	0.0448	0.098145	496	-0.0254	0.75571	501	0.115	0.0018591	522	0.0319	0.18666	523	0.116	0.0011343	521	0.0667	0.038568	527	0.0485	0.1085	524	-0.0718	0.97789	519	-0.00613	0.57134	505	0.000903	0.49018	506	0.0076	0.41522	527	-0.0479	0.91916	524	-0.0721	0.97874
GO:0031032	actomyosin_structure organization	14	0.433	0.046905	12	0.0921	0.34497	11	-0.0905	0.64274	14	-0.155	0.78607	13	0.453	0.021262	13	0.225	0.16343	14	0.101	0.32199	14	0.104	0.32051	14	-0.253	0.88359	14	0.257	0.14295	14	0.567	0.010253	14	0.256	0.083372	13	-0.00962	0.51609	13	0.0833	0.34697	14	0.0967	0.32759	14	0.407	0.043072
GO:0008134	transcription_factor binding	253	0.0866	0.046907	229	0.0243	0.3378	230	0.0325	0.27214	253	0.0299	0.27424	217	0.0438	0.2133	226	0.135	0.0097684	253	0.0927	0.028862	252	0.0488	0.18834	247	0.125	0.009751	254	0.0227	0.34335	253	0.0726	0.074112	238	-0.0301	0.72598	242	0.0158	0.38229	226	0.0454	0.20121	256	-0.0282	0.72354	254	0.083	0.048028
GO:0042953	lipoprotein_transport	14	0.419	0.048494	12	0.253	0.23047	12	0.153	0.27475	15	0.267	0.13128	12	0.0415	0.43775	13	0.337	0.11323	14	0.213	0.19429	14	-0.285	0.86881	14	-0.00431	0.50673	14	-0.173	0.73448	14	-0.0681	0.61238	13	-0.0553	0.58989	14	0.537	0.01474	12	-0.376	0.92263	15	-0.0673	0.61628	14	0.463	0.021016
GO:0003009	skeletal_muscle contraction	11	0.403	0.048897				11	0.027	0.45841	13	0.0669	0.37301				11	0.0139	0.48104	13	-0.0317	0.55499	13	0.0337	0.44491	12	0.0518	0.41603	13	0.0361	0.43905	11	-0.562	0.98977	12	-0.163	0.76158							13	0.0286	0.44167	13	0.255	0.11782
GO:0034332	adherens_junction organization	36	0.24	0.049265	36	0.0386	0.39905	36	0.113	0.22782	36	-0.116	0.80416	36	0.125	0.18398	36	0.122	0.22486	36	0.197	0.090104	36	0.205	0.094421	36	0.00867	0.47601	36	0.451	0.0016981	36	0.0392	0.39356	36	-0.00794	0.52139	36	-0.113	0.78799	36	-0.106	0.76789	36	-0.0982	0.7561	36	-0.303	0.98187
GO:0033613	activating_transcription factor binding	18	0.315	0.049343	17	0.225	0.17263	17	-0.0434	0.5829	18	0.289	0.038256	17	0.226	0.11279	17	0.342	0.054411	18	0.0571	0.37517	18	0.409	0.023696	18	0.274	0.093573	18	0.445	0.012012	18	0.0938	0.31937	17	0.0495	0.40387	18	0.0722	0.34701	16	0.00889	0.48056	18	-0.109	0.72515	18	0.119	0.27016
GO:0033077	T_cell differentiation in thymus	34	0.232	0.049361	28	0.0506	0.36619	30	0.192	0.077437	35	-0.16	0.87229	28	0.131	0.20796	29	0.107	0.25174	34	-0.225	0.95265	34	0.0929	0.27143	33	-0.0591	0.64212	34	-0.09	0.70595	35	0.0229	0.43305	32	-0.0731	0.71051	33	-0.138	0.82364	30	-0.008	0.52257	34	-0.15	0.86151	35	0.0199	0.44463
GO:0035249	synaptic_transmission, glutamatergic	21	0.296	0.049562	20	-0.138	0.7507	21	-0.217	0.88756	22	-0.137	0.79613	21	-0.0976	0.70547	21	-0.117	0.72987	22	-0.0895	0.70405	22	0.229	0.10679	22	-0.392	0.98521	22	0.189	0.16688	21	-0.166	0.83015	22	-0.0911	0.71011	20	0.0735	0.33596	21	-0.0276	0.56741	22	-0.196	0.8751	22	-0.179	0.85744
[truncated: 12 more columns]
