# Supplementary material for: Druggable genome in attention deficit/hyperactivity disorder and its co-morbid conditions. New avenues for treatment
Source: Mol Psychiatry. 2019 Oct 18;26(8):4004–15. doi: 10.1038/s41380-019-0540-z (PMC7165040; doi:10.1038/s41380-019-0540-z)
Supplement: Supplementary file 11 — Supplementary Table 6 [file 41380_2019_540_MOESM11_ESM.xlsx]

## Sheet: Sheet1
		ADHD			BMI			CHD			T2DM			Asthma			Crohn's disease			Dermatitis			Rheumatoid arthritis			Ulcerative colitis			Alcohol frequency			Autism spectrum disorder			Cigarettes per day			Depression			Epilepsy			Insomnia symptoms			Migraine
Pathway	Description	NGENE	BETA	P-value	NGENE	BETA	P-value	NGENE	BETA	P-value	NGENE	BETA	P-value	NGENE	BETA	P-value	NGENE	BETA	P-value	NGENE	BETA	P-value	NGENE	BETA	P-value	NGENE	BETA	P-value	NGENE	BETA	P-value	NGENE	BETA	P-value	NGENE	BETA	P-value	NGENE	BETA	P-value	NGENE	BETA	P-value	NGENE	BETA	P-value	NGENE	BETA	P-value
KEGG:hsa04914	Progesterone-mediated_oocyte_maturation	77	0.266	0.0019801	72	0.238	0.0087165	74	-0.0105	0.54504	79	0.0626	0.22756	70	0.032	0.36632	72	0.103	0.16676	78	0.137	0.066069	78	0.124	0.098565	77	0.176	0.033933	79	0.222	0.012405	78	0.0725	0.2076	76	-0.125	0.9267	72	0.131	0.081518	72	-0.0467	0.67717	79	0.0298	0.36227	79	0.00477	0.47827
KEGG:hsa04966	Collecting_duct_acid_secretion	23	0.394	0.0072317	22	-0.156	0.8052	22	0.133	0.21065	24	-0.03	0.57461	23	-0.265	0.94293	22	-0.127	0.74472	23	0.117	0.23303	23	0.0195	0.45586	24	0.0888	0.29834	24	0.0143	0.46615	23	0.362	0.012197	23	-0.0576	0.64022	22	-0.212	0.91056	22	0.0933	0.28834	24	0.126	0.20553	23	0.0656	0.34124
KEGG:hsa05218	Melanoma	64	0.236	0.013538	59	0.0291	0.40076	57	-0.0314	0.61281	66	0.0658	0.25598	62	-0.0158	0.5591	60	0.128	0.14765	66	-0.0721	0.75375	66	0.172	0.063471	65	-0.0279	0.59293	67	0.00057	0.49797	64	0.234	0.012439	63	0.0266	0.39632	64	-0.127	0.88175	58	0.143	0.097964	67	0.00404	0.48392	66	-0.038	0.64301
KEGG:hsa05320	Autoimmune_thyroid_disease	30	0.346	0.017233	24	0.0802	0.33036	26	0.124	0.22142	28	0.29	0.044785	15	0.193	0.16893	21	0.187	0.17435	30	0.251	0.058475	30	0.572	0.0001376	22	0.448	0.012803	31	-0.00266	0.50585	30	-0.0682	0.67448	23	-0.12	0.76839	31	0.0384	0.40512	27	-0.0435	0.60922	31	-0.191	0.89929	30	-0.0542	0.63255
KEGG:hsa04520	Adherens_junction	69	0.229	0.018603	67	0.0355	0.37686	67	-0.0368	0.63975	69	0.125	0.10429	67	0.15	0.05637	66	0.267	0.0062446	69	0.199	0.02352	69	0.211	0.032993	69	0.245	0.0083662	69	0.112	0.16695	69	0.108	0.14748	67	0.105	0.13822	67	-0.0651	0.73241	66	0.0986	0.17168	70	0.0163	0.43635	69	-0.196	0.9653
KEGG:hsa05215	Prostate_cancer	80	0.188	0.018711	77	0.0511	0.29727	75	-0.0287	0.62154	80	0.109	0.10221	74	0.0698	0.21991	78	0.0144	0.4442	81	-0.0623	0.76119	80	0.251	0.0043828	80	-0.00148	0.50599	82	0.0761	0.21503	81	0.212	0.008111	79	-0.0733	0.80111	79	-0.0446	0.68844	77	0.115	0.11407	82	-0.0841	0.8392	81	-0.0642	0.75753
KEGG:hsa05221	Acute_myeloid_leukemia	52	0.241	0.022202	49	0.149	0.12121	47	-0.028	0.58644	51	-0.0347	0.61605	51	0.192	0.040072	49	0.395	0.0015328	52	0.119	0.16204	50	0.328	0.0054099	52	0.214	0.041523	52	0.253	0.028609	52	0.0794	0.25834	50	0.0952	0.20388	51	-0.0334	0.61033	48	0.0115	0.46432	52	-0.233	0.97685	52	-0.22	0.9661
KEGG:hsa05416	Viral_myocarditis	48	0.283	0.022466	46	-0.00249	0.50723	45	0.215	0.053282	47	-0.174	0.92529	46	0.248	0.020991	46	0.132	0.18706	47	0.261	0.021335	47	0.028	0.42149	47	0.00817	0.47471	48	0.0865	0.26485	48	0.109	0.19258	46	0.0618	0.31709	47	0.0926	0.24117	46	0.0808	0.26453	48	-0.078	0.75023	48	-0.265	0.97124
KEGG:hsa05211	Renal_cell_carcinoma	67	0.194	0.024012	64	0.0355	0.37063	63	-0.00543	0.52127	67	-0.0078	0.5318	63	0.0961	0.16767	64	0.14	0.1147	67	0.15	0.062596	67	0.0532	0.31128	67	0.0769	0.24487	67	-0.0198	0.56832	67	-0.0182	0.57402	65	0.0252	0.40283	66	-0.207	0.9788	63	0.0267	0.3974	67	-0.0244	0.59997	67	-0.159	0.94159
KEGG:hsa04114	Oocyte_meiosis	102	0.17	0.024892	93	0.195	0.015315	96	-0.143	0.95431	102	-0.0805	0.84636	90	0.036	0.33089	95	0.124	0.09603	103	0.0972	0.11654	103	0.148	0.041677	102	0.105	0.096583	104	0.0618	0.24872	103	0.0737	0.18276	100	-0.0229	0.6156	99	0.00527	0.47514	95	0.062	0.23901	104	0.0463	0.27787	104	0.13	0.051637
KEGG:hsa00640	Propanoate_metabolism	32	0.299	0.027353	32	0.0186	0.45588	32	0.0331	0.41421	32	0.0623	0.34941	30	-0.072	0.68716	30	0.123	0.22099	32	-0.154	0.84826	32	0.333	0.030724	32	-0.0808	0.69285	32	0.0587	0.35776	32	0.0141	0.46179	32	0.026	0.43292	31	0.137	0.21333	30	-0.0976	0.73405	32	-0.123	0.79093	32	0.159	0.16971
KEGG:hsa00240	Pyrimidine_metabolism	88	0.156	0.027667	79	-0.0774	0.79126	78	0.0132	0.44029	87	-0.0214	0.60823	78	0.0748	0.20507	82	0.085	0.18218	86	0.187	0.0070447	87	0.0196	0.41072	85	-0.0128	0.56099	88	-0.0634	0.76878	88	-0.034	0.66931	83	0.0485	0.26745	83	-0.215	0.99683	85	-0.0939	0.85889	88	-0.00574	0.5301	86	-0.0615	0.79099
KEGG:hsa04510	Focal_adhesion	185	0.111	0.033382	178	-0.00264	0.51634	177	0.0397	0.25628	186	-0.0097	0.56414	176	-0.0844	0.91161	174	-0.0273	0.65132	186	0.152	0.0060937	186	0.0427	0.25095	186	0.0483	0.22709	187	-0.0911	0.91132	186	0.117	0.025533	180	0.0188	0.37341	183	-0.199	0.99943	180	0.055	0.18395	187	-0.0668	0.87355	186	-0.102	0.95464
KEGG:hsa00410	beta-Alanine_metabolism	21	0.33	0.03476	18	0.0423	0.42502	18	0.115	0.27888	21	0.056	0.37738	19	-0.0853	0.68283	17	-0.267	0.89204	21	-0.28	0.95398	21	0.302	0.080396	21	0.0571	0.38991	21	0.204	0.15427	21	0.0145	0.46705	18	-0.0903	0.6868	20	0.0797	0.33942	17	0.208	0.16367	21	-0.215	0.89113	21	0.0703	0.36398
KEGG:hsa04330	Notch_signaling_pathway	42	0.218	0.038288	36	0.215	0.07736	36	0.0411	0.37973	43	0.108	0.17196	34	0.0663	0.32471	37	0.195	0.092185	43	-0.0109	0.53819	43	0.0117	0.46466	42	0.432	0.00083884	43	0.146	0.13342	43	0.135	0.13003	40	0.173	0.087356	38	0.0838	0.2443	37	-0.0976	0.77715	43	0.111	0.1629	43	0.0246	0.41763
KEGG:hsa04916	Melanogenesis	96	0.137	0.045487	83	0.0892	0.15915	85	-0.0472	0.70774	96	0.0481	0.26979	82	0.104	0.12694	83	0.111	0.11974	95	0.0467	0.27238	96	0.0599	0.2426	92	0.157	0.036579	96	-0.0433	0.68445	97	0.0927	0.11873	89	-0.0409	0.69503	94	-0.0966	0.87495	84	0.193	0.010265	96	-0.0138	0.57158	97	0.0405	0.30733
KEGG:hsa05146	Amoebiasis	99	0.135	0.047714	93	0.0319	0.35898	96	0.053	0.26653	98	0.0284	0.36721	89	0.099	0.13573	94	0.0693	0.2323	98	0.239	0.0017641	98	0.0126	0.4441	98	0.118	0.095222	99	-0.02	0.5841	99	0.0119	0.44298	97	-0.0148	0.57178	97	-0.00851	0.53934	95	0.101	0.11509	99	0.0591	0.23774	99	-0.0139	0.56796
KEGG:hsa04666	Fc_gamma_R-mediated_phagocytosis	90	0.152	0.047987	82	0.0599	0.27313	82	0.111	0.12641	91	0.0136	0.4408	84	0.155	0.040207	83	0.126	0.09812	87	0.032	0.36992	88	0.129	0.10209	87	0.222	0.011757	89	0.169	0.044254	90	0.103	0.13212	86	-0.00602	0.52702	89	-0.00804	0.53627	84	0.0562	0.28653	90	0.012	0.44621	90	-0.0465	0.69261
[truncated: 12 more columns]
