# Supplementary material for: Druggable genome in attention deficit/hyperactivity disorder and its co-morbid conditions. New avenues for treatment
Source: Mol Psychiatry. 2019 Oct 18;26(8):4004–15. doi: 10.1038/s41380-019-0540-z (PMC7165040; doi:10.1038/s41380-019-0540-z)
Supplement: Supplementary file 12 — Supplementary Table 7 [file 41380_2019_540_MOESM12_ESM.xlsx]

## Sheet: ST3GAL3
Gene	Protein	Small Molecule	Biodrug	From DGIdb	DGIdb Interaction Type:	Agonist/Antagonist	Name	CHEMBL	Bioactivity				In_Clinical_Trial	Phase I	Phase II	Phase III	Phase IV	FDA_approved	Proposed or Investigated Indication	Approved Indication	Approved for children?
ST3GAL3	CMP-N-acetylneuraminate-beta-1,4-galactoside alpha-2,3-sialyltransferase	Y	N				[(2S,3S)-5,7-dihydroxy-2-(3,4,5-trihydroxyphenyl)-3,4-dihydro-2H-chromen-3-yl] 3,4,5-trihydroxybenzoate	CHEMBL338988	IC50	=	2700	nM	N					N
		Y	N				Stachybotrydial	CHEMBL1170899	IC50	=	10000	nM	N					N
		Y	N				Stachybotrolide	CHEMBL1170697	IC50	=	50000	nM	N					N

## Sheet: KDM4A
Gene	Protein	Small Molecule	Biodrug	From DGIdb	DGIdb Interaction Type:	Agonist/Antagonist	Name	CHEMBL	Bioactivity				In_Clinical_Trial	Phase I	Phase II	Phase III	Phase IV	FDA_approved	Proposed or Investigated Indication	Approved Indication	Approved for children?
KDM4A	Lysine-specific demethylase 4A	Y	N				TUSDEZXZIZRFGC-NLRGORRRSA-N	CHEMBL1425538	Potency		0.01	nM	N					N
		Y	N				1-N,4-N-di(butan-2-yl)benzene-1,4-diamine	CHEMBL1409985	Potency		12.6	nM	N					N
		Y	N				8-[4-[2-[4-(3,5-dichlorophenyl)piperidin-1-yl]ethyl]pyrazol-1-yl]-1H-pyrido[3,4-d]pyrimidin-4-one	CHEMBL3775894	IC50	=	80	nM	N					N
		Y	N				3-(2-hydroxyanilino)butanoic acid	CHEMBL1493609	Potency		100	nM	N					N
		Y	N				3-(furan-2-ylmethylamino)pyridine-4-carboxylic acid	CHEMBL3775237	IC50	=	100	nM	N					N
		Y	N				3-[(3-methylthiophen-2-yl)methylamino]pyridine-4-carboxylic acid	CHEMBL3775889	IC50	=	100	nM	N					N
		Y	N				2-[[4-chloro-3-(trifluoromethoxy)phenyl]methoxy]-1H-pyrrolo[3,2-b]pyridine-7-carboxylic acid	CHEMBL3785421	IC50	=	100	nM	N					N
		Y	N				2-[(4-chloro-3-methoxyphenyl)methoxy]-1H-pyrrolo[3,2-b]pyridine-7-carboxylic acid	CHEMBL3786108	IC50	=	100	nM	N					N
		Y	N				2-(1-methylimidazol-4-yl)pyridine-4-carboxylic acid	CHEMBL3787133	IC50	<	100	nM	N					N
		Y	N				2-[[[2-[2-(dimethylamino)ethyl-ethylamino]-2-oxoethyl]amino]methyl]pyridine-4-carboxylic acid	CHEMBL3787669	IC50	<	100	nM	N					N
		Y	N				8-[4-[2-[4-(3-chlorophenyl)piperidin-1-yl]ethyl]pyrazol-1-yl]-1H-pyrido[3,4-d]pyrimidin-4-one	CHEMBL3774537	IC50	=	102	nM	N					N
		Y	N				8-[4-[2-[4-(4-methylsulfonylphenyl)piperidin-1-yl]ethyl]pyrazol-1-yl]-1H-pyrido[3,4-d]pyrimidin-4-one	CHEMBL3774665	IC50	=	109	nM	N					N
		Y	N				8-[4-[2-[4-(2,4-difluorophenyl)piperidin-1-yl]ethyl]pyrazol-1-yl]-1H-pyrido[3,4-d]pyrimidin-4-one	CHEMBL3775121	IC50	=	110	nM	N					N
		Y	N				N-(2-methylsulfanylphenyl)-2-(3-morpholin-4-ylpropylamino)acetamide;oxalic acid	CHEMBL1422290	Potency		112.2	nM	N					N
		Y	N				4-[1-[2-[1-(4-oxo-1H-pyrido[3,4-d]pyrimidin-8-yl)pyrazol-4-yl]ethyl]piperidin-4-yl]benzonitrile	CHEMBL3775814	IC50	=	118	nM	N					N
		Y	N				8-[4-[2-[4-(4-methoxyphenyl)piperidin-1-yl]ethyl]pyrazol-1-yl]-1H-pyrido[3,4-d]pyrimidin-4-one	CHEMBL3775545	IC50	=	123	nM	N					N
		Y	N				3-(benzylamino)pyridine-4-carboxylic acid	CHEMBL3775612	IC50	=	125.89	nM	N					N
		Y	N				8-[4-[2-[4-[(4-chlorophenyl)methyl]piperidin-1-yl]ethyl]pyrazol-1-yl]-1H-pyrido[3,4-d]pyrimidin-4-one	CHEMBL3775899	IC50	=	126	nM	N					N
		Y	N				8-[4-[2-[4-[3-(trifluoromethyl)phenyl]piperidin-1-yl]ethyl]pyrazol-1-yl]-1H-pyrido[3,4-d]pyrimidin-4-one	CHEMBL3775548	IC50	=	128	nM	N					N
		Y	N				8-[4-[2-[4-(1,3-benzodioxol-5-ylmethyl)piperidin-1-yl]ethyl]pyrazol-1-yl]-1H-pyrido[3,4-d]pyrimidin-4-one	CHEMBL3775451	IC50	=	136	nM	N					N
		Y	N				8-[4-[2-[4-(3,5-difluorophenyl)piperidin-1-yl]ethyl]pyrazol-1-yl]-1H-pyrido[3,4-d]pyrimidin-4-one	CHEMBL3774456	IC50	=	138	nM	N					N
		Y	N				8-[4-[2-[4-(4-chlorophenyl)piperidin-1-yl]ethyl]pyrazol-1-yl]-1H-pyrido[3,4-d]pyrimidin-4-one	CHEMBL3775977	IC50	=	138	nM	N					N
		Y	N				8-[4-[2-(4-thiophen-2-ylpiperidin-1-yl)ethyl]pyrazol-1-yl]-1H-pyrido[3,4-d]pyrimidin-4-one	CHEMBL3775668	IC50	=	143	nM	N					N
		Y	N				8-[4-[2-[4-[(3,4-dichlorophenyl)methyl]piperidin-1-yl]ethyl]pyrazol-1-yl]-1H-pyrido[3,4-d]pyrimidin-4-one	CHEMBL3774940	IC50	=	144	nM	N					N
		Y	N				8-[4-[2-(4-pyridin-4-ylpiperidin-1-yl)ethyl]pyrazol-1-yl]-1H-pyrido[3,4-d]pyrimidin-4-one	CHEMBL3775277	IC50	=	145	nM	N					N
		Y	N				8-[4-[2-[4-[(4-fluorophenyl)methyl]piperidin-1-yl]ethyl]pyrazol-1-yl]-1H-pyrido[3,4-d]pyrimidin-4-one	CHEMBL3775040	IC50	=	147	nM	N					N
		Y	N				8-[4-[2-[4-[[4-(trifluoromethyl)phenyl]methyl]piperidin-1-yl]ethyl]pyrazol-1-yl]-1H-pyrido[3,4-d]pyrimidin-4-one	CHEMBL3775516	IC50	=	158	nM	N					N
		Y	N				8-[4-[2-[4-(4-fluorophenyl)piperidin-1-yl]ethyl]pyrazol-1-yl]-1H-pyrido[3,4-d]pyrimidin-4-one	CHEMBL3775953	IC50	=	175	nM	N					N
		Y	N				8-[4-[2-(4-benzylpiperidin-1-yl)ethyl]pyrazol-1-yl]-1H-pyrido[3,4-d]pyrimidin-4-one	CHEMBL3774392	IC50	=	181	nM	N					N
		Y	N				2-(2-amino-1,3-thiazol-4-yl)pyridine-4-carboxylic acid	CHEMBL3774692	IC50	=	200	nM	N					N
		Y	N				5-methyl-N-(5-propan-2-yl-1,3,4-thiadiazol-2-yl)pyrazine-2-carboxamide	CHEMBL1599625	Potency		281.8	nM	N					N
		Y	N				lithium;2-[(furan-2-ylmethylamino)methyl]pyridine-4-carboxylate	CHEMBL3775362	IC50	=	300	nM	N					N
		Y	N				oxalic acid;2-phenyl-1-[4-(3-phenylpropyl)piperazin-1-yl]ethanone	CHEMBL1301583	Potency		316.2	nM	N					N
		Y	N				N-(4-fluorophenyl)-6-(5-methyl-2-oxoimidazolidin-4-yl)hexanamide	CHEMBL1311154	Potency		316.2	nM	N					N
		Y	N				3-(2-methoxy-4-methylphenoxy)-N,N-bis(prop-2-enyl)propan-1-amine;oxalic acid	CHEMBL1342496	Potency		316.2	nM	N					N
		Y	N				(9R)-9-[(9S)-2-carboxy-4-hydroxy-10-oxo-5-[(3R,4S,5S,6R)-3,4,5-trihydroxy-6-(hydroxymethyl)oxan-2-yl]oxy-9H-anthracen-9-yl]-4-hydroxy-10-oxo-5-[(2S,3R,4S,5S,6R)-3,4,5-trihydroxy-6-(hydroxymethyl)oxan-2-yl]oxy-9H-anthracene-2-carboxylic acid	CHEMBL1356785	Potency		316.2	nM	N					N
		Y	N				(9R)-9-[(9R)-2-carboxy-4-hydroxy-10-oxo-5-[(3R,4S,5S,6R)-3,4,5-trihydroxy-6-(hydroxymethyl)oxan-2-yl]oxy-9H-anthracen-9-yl]-4-hydroxy-10-oxo-5-[(2S,3R,4S,5S,6R)-3,4,5-trihydroxy-6-(hydroxymethyl)oxan-2-yl]oxy-9H-anthracene-2-carboxylic acid	CHEMBL1362935	Potency		316.2	nM	N					N
		Y	N				N-(3-chloro-4-methylphenyl)-2-phenyl-2-(1,2,3,4-tetrahydronaphthalen-1-ylamino)acetamide;oxalic acid	CHEMBL1401591	Potency		316.2	nM	N					N
		Y	N				[4-[2-[2-(4-benzylpiperazin-1-yl)ethoxy]ethoxy]phenyl]-phenylmethanone;oxalic acid	CHEMBL1454334	Potency		316.2	nM	N					N
		Y	N				2-nitro-4-stibonobenzoic acid	CHEMBL1524472	Potency		316.2	nM	N					N
		Y	N				N-(3-ethylphenyl)-6-(5-methyl-2-oxoimidazolidin-4-yl)hexanamide	CHEMBL1608529	Potency		316.2	nM	N					N
		Y	N				1-[(2-chlorophenyl)methyl]-4-(3-phenylpropyl)piperazine	CHEMBL1613254	Potency		316.2	nM	N					N
		Y	N				N-(4-acetylphenyl)-2-[[2-(2,3-dihydro-1,4-benzodioxin-6-ylamino)-2-oxoethyl]-ethylamino]acetamide;oxalic acid	CHEMBL1703482	Potency		316.2	nM	N					N
		Y	N				N-(3-methoxyphenyl)-2-[methyl-(1-oxo-1-piperidin-1-ylpropan-2-yl)amino]acetamide;oxalic acid	CHEMBL1710683	Potency		316.2	nM	N					N
		Y	N				Isoquinoline-3-carboxylic Acid	CHEMBL1728638	Potency		316.2	nM	N					N
		Y	N				N-(2-methoxyphenyl)-2-[(3-methyl-1,1-dioxothiolan-3-yl)amino]propanamide;oxalic acid	CHEMBL1735258	Potency		316.2	nM	N					N
		Y	N				6-(5-methyl-2-oxoimidazolidin-4-yl)-N-(4-methylphenyl)hexanamide	CHEMBL1343539	Potency		354.8	nM	N					N
		Y	N				2-(2,5-diethoxy-4-morpholin-4-ylanilino)-1-(4-ethylpiperazin-1-yl)propan-1-one;oxalic acid	CHEMBL1349942	Potency		354.8	nM	N					N
		Y	N				8-[4-[2-[(3,4-dichlorophenyl)methyl-methylamino]ethyl]pyrazol-1-yl]-1H-pyrido[3,4-d]pyrimidin-4-one	CHEMBL3775145	IC50	=	390	nM	N					N
		Y	N				2-(4-chloro-3-hydroxyphenoxy)-1H-pyrido[3,4-d]pyrimidin-4-one	CHEMBL3770740	IC50	=	398.11	nM	N					N

## Sheet: PTPRF
Gene	Protein	Small Molecule	Biodrug	From DGIdb	DGIdb Interaction Type:	Agonist/Antagonist	Name	CHEMBL	Bioactivity				In_Clinical_Trial	Phase I	Phase II	Phase III	Phase IV	FDA_approved	Proposed or Investigated Indication	Approved Indication	Approved for children?
	Alternative name: Leukocyte common antigen related (LAR)	Y	N	Y	n/a	n/a	Erlotinib	CHEMBL553					Y	X	X	X	X	Y	Cancer, Cirrhosis +++	Non small cell lung cancer, pancreatic cancer	No
PTPRF	Receptor-type tyrosine-protein phosphatase F	Y	N				Ursolic acid	CHEMBL169	IC50	=	3800	nM	Y		X	X		N	Metabolic Syndrome X, Sarcopenia
		Y	N				(3S)-6-[5-(2,2-dimethyl-1,3-dithiolan-4-yl)pentanoylamino]-3,4-dihydro-1H-isochromene-3-carboxylic acid	CHEMBL564699	IC50	=	380	nM	N					N
		Y	N				(3S)-7-[5-(2,2-dimethyl-1,3-dithiolan-4-yl)pentanoylamino]-3,4-dihydro-1H-isochromene-3-carboxylic acid	CHEMBL556636	IC50	=	382.3	nM	N					N
		Y	N				Oxalylaminobenzoic acid	CHEMBL1241315	IC50	=	410	nM	N					N
		Y	N				(2R)-2-[2,6-dibromo-4-(6-bromonaphtho[3,2-b][1]benzofuran-11-yl)phenoxy]-3-phenylpropanoic acid	CHEMBL324232	IC50	=	420	nM	N					N
		Y	N				(3S)-7-[3-(2,2-dimethyl-1,3-dithiolan-4-yl)propanoylamino]-3,4-dihydro-1H-isochromene-3-carboxylic acid	CHEMBL549372	IC50	=	458.3	nM	N					N
		Y	N				(3S)-6-[3-(2,2-dimethyl-1,3-dithiolan-4-yl)propanoylamino]-3,4-dihydro-1H-isochromene-3-carboxylic acid	CHEMBL556076	IC50	=	493	nM	N					N
		Y	N				(3S)-7-(4-thiophen-2-ylbutanoylamino)-3,4-dihydro-1H-isochromene-3-carboxylic acid	CHEMBL550662	IC50	=	624.7	nM	N					N
		Y	N				2-[4-[7-(4-tetradecylbenzoyl)cyclopenta[d]oxazin-4-yl]phenoxy]acetic acid	CHEMBL200117	IC50	=	690	nM	N					N
		Y	N				(3S)-6-(4-thiophen-2-ylbutanoylamino)-3,4-dihydro-1H-isochromene-3-carboxylic acid	CHEMBL570779	IC50	=	765.3	nM	N					N
		Y	N				3-[5-[[2-acetamido-3-[4-(2-carboxy-N-oxaloanilino)naphthalen-1-yl]propanoyl]amino]pentoxy]naphthalene-2-carboxylic acid	CHEMBL324968	Ki	=	1300	nM	N					N
		Y	N	Y	Inhibitor		Illudalic acid	CHEMBL506661	IC50	=	1300	nM	N					N
		Y	N				8-[2-(4-methylphenyl)-1,3-thiazol-4-yl]dibenzofuran-4-carboxylic acid	CHEMBL1242458	IC50	=	1323	nM	N					N
		Y	N				2-[2,6-dibromo-4-(6-bromonaphtho[3,2-b][1]benzothiol-11-yl)phenoxy]acetic acid	CHEMBL108721	IC50	=	1500	nM	N					N
		Y	N				3-hydroxy-6-methoxy-8,8-dimethyl-1-oxo-3,4,7,9-tetrahydrocyclopenta[h]isochromene-5-carbaldehyde	CHEMBL518277	IC50	=	1530	nM	N					N
		Y	N				Isochroman mono-carboxylic acid	CHEMBL564124	IC50	=	1941	nM	N					N
		Y	N				8-[2-[4-[(E)-2-carboxyethenyl]phenyl]-1,3-thiazol-4-yl]dibenzofuran-4-carboxylic acid	CHEMBL1242827	IC50	=	1981	nM	N					N
		Y	N				8-[2-[3-[(E)-2-carboxyethenyl]phenyl]-1,3-thiazol-4-yl]dibenzofuran-4-carboxylic acid	CHEMBL1241469	IC50	=	2065	nM	N					N
		Y	N				8-[2-(4-piperidin-1-ylphenyl)-1,3-thiazol-4-yl]dibenzofuran-4-carboxylic acid	CHEMBL1242553	IC50	=	2067	nM	N					N
		Y	N				8-[2-(3-iodophenyl)-1,3-thiazol-4-yl]dibenzofuran-4-carboxylic acid	CHEMBL1242826	IC50	=	2102	nM	N					N
		Y	N				8-[2-[4-(2,6-dimethylmorpholin-4-yl)phenyl]-1,3-thiazol-4-yl]dibenzofuran-4-carboxylic acid	CHEMBL1242643	IC50	=	2144	nM	N					N
		Y	N				(3S)-7-[5-(dithiolan-3-yl)pentanoylamino]-3,4-dihydro-1H-isochromene-3-carboxylic acid	CHEMBL556914	IC50	=	2375	nM	N					N
		Y	N				(3S)-6-[5-[(3R)-dithiolan-3-yl]pentanoylamino]-3,4-dihydro-1H-isochromene-3-carboxylic acid	CHEMBL562469	IC50	=	2386	nM	N					N
		Y	N				4-Phenyl-1,2-naphthoquinone	CHEMBL51447	IC50	=	2490	nM	N					N
		Y	N				8-[2-(4-iodophenyl)-1,3-thiazol-4-yl]dibenzofuran-4-carboxylic acid	CHEMBL1242736	IC50	=	2647	nM	N					N
		Y	N				8-[2-(4-aminophenyl)-1,3-thiazol-4-yl]dibenzofuran-4-carboxylic acid	CHEMBL1242457	IC50	=	2686	nM	N					N
		Y	N				(3S)-6-[5-(dithiolan-3-yl)pentanoylamino]-3,4-dihydro-1H-isochromene-3-carboxylic acid	CHEMBL557393	IC50	=	2846	nM	N					N
		Y	N				8-[2-(4-nitrophenyl)-1,3-thiazol-4-yl]dibenzofuran-4-carboxylic acid	CHEMBL1242552	IC50	=	2872	nM	N					N
		Y	N				8-[2-(4-morpholin-4-ylphenyl)-1,3-thiazol-4-yl]dibenzofuran-4-carboxylic acid	CHEMBL1242642	IC50	=	2942	nM	N					N
		Y	N				8-[2-(4-pyrrolidin-1-ylphenyl)-1,3-thiazol-4-yl]dibenzofuran-4-carboxylic acid	CHEMBL1242362	IC50	=	2989	nM	N					N
		Y	N				2-[4-[2-acetamido-3-[4-(5-chloro-3-hydroxy-2-methoxycarbonylphenoxy)butylamino]-3-oxopropyl]-2-ethyl-N-oxaloanilino]benzoic acid	CHEMBL117496	Ki	>	3000	nM	N					N
		Y	N				8-[2-(4-carboxyphenyl)-1,3-thiazol-4-yl]dibenzofuran-4-carboxylic acid	CHEMBL1242735	IC50	=	3248	nM	N					N
		Y	N				(2S)-2-[4-[4-(2-benzyl-1-benzofuran-3-yl)phenyl]phenoxy]-3-phenylpropanoic acid	CHEMBL365490	IC50	=	3250	nM	N					N
		Y	N				(2S)-3-[4-[5-[(3R)-dithiolan-3-yl]pentanoylamino]phenyl]-2-ethoxypropanoic acid	CHEMBL564439	IC50	=	3285	nM	N					N
		Y	N				8-[2-[3,5-dibromo-4-[(2S)-2-carboxy-3-phenylpropanoyl]phenyl]-1,3-thiazol-4-yl]dibenzofuran-4-carboxylic acid	CHEMBL1241314	IC50	=	3574	nM	N					N
		Y	N				(3S)-6-[5-[(4R)-1,3-dithian-4-yl]pentanoylamino]-3,4-dihydro-1H-isochromene-3-carboxylic acid	CHEMBL554726	IC50	=	4072	nM	N					N
		Y	N				(3S)-7-[5-[(4R)-1,3-dithian-4-yl]pentanoylamino]-3,4-dihydro-1H-isochromene-3-carboxylic acid	CHEMBL551671	IC50	=	4368	nM	N					N
		Y	N				(2S)-3-[4-[5-[(3R)-dithiolan-3-yl]pentanoylamino]phenyl]-2-methoxypropanoic acid	CHEMBL562135	IC50	=	4658	nM	N					N
		Y	N				(3S)-6-[3-(2,2-diphenyl-1,3-dithiolan-4-yl)propanoylamino]-3,4-dihydro-1H-isochromene-3-carboxylic acid	CHEMBL562468	IC50	=	4982	nM	N					N
		Y	N				(3S)-7-[3-(2,2-diphenyl-1,3-dithiolan-4-yl)propanoylamino]-3,4-dihydro-1H-isochromene-3-carboxylic acid	CHEMBL556913	IC50	=	5061	nM	N					N
		Y	N				(3S)-7-[5-[(3R)-dithiolan-3-yl]pentanoylamino]-1-oxo-3,4-dihydroisochromene-3-carboxylic acid	CHEMBL557655	IC50	=	5858	nM	N					N
		Y	N				(2S)-2-butoxy-3-[4-[5-[(3R)-dithiolan-3-yl]pentanoylamino]phenyl]propanoic acid	CHEMBL557861	IC50	=	5859	nM	N					N
		Y	N				(3S)-7-(5-thiophen-2-ylpentanoylamino)-3,4-dihydro-1H-isochromene-3-carboxylic acid	CHEMBL550462	IC50	=	5912	nM	N					N
		Y	N				(2S)-3-[4-[5-[(3R)-dithiolan-3-yl]pentanoylamino]phenyl]-2-propoxypropanoic acid	CHEMBL562392	IC50	=	5982	nM	N					N
		Y	N				(3S)-7-[5-[(4S)-2-oxo-1,3,3a,4,6,6a-hexahydrothieno[3,4-d]imidazol-4-yl]pentanoylamino]-3,4-dihydro-1H-isochromene-3-carboxylic acid	CHEMBL549505	IC50	=	6469	nM	N					N
		Y	N				(3S)-7-[5-[(4R)-2,2-diphenyl-1,3-dithian-4-yl]pentanoylamino]-3,4-dihydro-1H-isochromene-3-carboxylic acid	CHEMBL563436	IC50	=	7026	nM	N					N
		Y	N				(3S)-6-(5-thiophen-2-ylpentanoylamino)-3,4-dihydro-1H-isochromene-3-carboxylic acid	CHEMBL559312	IC50	=	7034	nM	N					N
		Y	N				(3S)-6-[5-[(4S)-2-oxo-1,3,3a,4,6,6a-hexahydrothieno[3,4-d]imidazol-4-yl]pentanoylamino]-3,4-dihydro-1H-isochromene-3-carboxylic acid	CHEMBL549297	IC50	=	7045	nM	N					N
		Y	N				methyl 4-(3,4-dioxonaphthalen-1-yl)benzoate	CHEMBL301254	IC50	=	7090	nM	N					N

## Sheet: TIE1
Gene	Protein	Small Molecule	Biodrug	From DGIdb	DGIdb Interaction Type:	Agonist/Antagonist	Name	CHEMBL	Bioactivity				In_Clinical_Trial	Phase I	Phase II	Phase III	Phase IV	FDA_approved	Proposed or Investigated Indication	FDA Approved Indication	Approved for children?
TIE1	Tyrosine-protein kinase receptor Tie-1	Y	N			n/a	Sorafenib	CHEMBL1336	Kd	=	68	nM	Y	X	X	X	X	Y	Cancer +++	Unresectable hepatocellular carcinoma, advanced renal cell carcinoma	No
		Y	N			n/a	Axitinib	CHEMBL1289926	Kd	=	97	nM	Y	X	X	X		Y	Cancer +++	Advanced renal cell carcinoma	No
		Y	N			n/a	Crizotinib	CHEMBL601719	Kd	=	110	nM	Y	X	X	X	X	Y	Cancer +++	Metastatic non-small cell lung cancer	No
		Y	N			n/a	Neratinib	CHEMBL180022	Kd	=	390	nM	Y	X	X	X		Y	Cancer +++	Early stage breast cancer	No
		Y	N			n/a	Pazopanib	CHEMBL477772	Kd	=	700	nM	Y	X	X	X	X	Y	Cancer +++	Advanced renal cell carcinoma, advanced soft tissue sarcoma	No
		Y	N			n/a	Erlotinib	CHEMBL553	Kd	=	850	nM	Y	X	X	X	X	Y	Cancer, Cirrhosis +++	Non small cell lung cancer, pancreatic cancer	No
		Y	N			n/a	Nilotinib	CHEMBL255863	Kd	=	1000	nM	Y	X	X	X	X	Y	Parkinson's disease, Alzheimer's disease, cancers, chronic graft vs host disease +++	Philadelphia chromosome positive chronic myeloid leukemia	Yes
		Y	N			n/a	Midostaurin	CHEMBL608533	Kd	=	1400	nM	Y	X	X	X		Y	Cancers, hepatic impairment +++	Acute myeloid leukemia, systemic mastocytosis, mast cell leukemia	No
		Y	N			n/a	Vandetanib	CHEMBL24828	Kd	=	1500	nM	Y	X	X	X	X	Y	Cancers +++	Symptomatic or progressive medullary thyroid cancer	No
		Y	N			n/a	Nintedanib	CHEMBL502835	Kd	=	2200	nM	Y	X	X	X	X	Y	Lung transplant, cancer, idiopthic pulmonary fibrosis, lymphangioleiomyomatosis +++	Idiopathic pulmonary fibrosis	No
		Y	N			n/a	Bosutinib	CHEMBL288441	Kd	=	2900	nM	Y	X	X	X	X	Y	Cancers +++	Chronic myelogenous leukemia	No
		Y	N			n/a	Sunitinib	CHEMBL535	Kd	=	3900	nM	Y	X	X	X	X	Y	Cancers +++	Gastrointestinal stromal tumor, advanced renal cell carcinoma	No
		Y	N			n/a	Afatinib	CHEMBL1173655	Kd	>	10000	nM	Y	X	X	X	X	Y	Cancers +++	Non small cell lung cancer	No
		Y	N				Lestaurtinib	CHEMBL603469	Kd	=	680	nM	Y	X	X	X		N	Cancer, myelofibrosis, polycthemia vera, essential thrombocytosis, psoriasis, chronic beryllium disease
		Y	N				Foretinib	CHEMBL1230609	Kd	=	0.79	nM	Y	X	X			N	Cancers +++
		Y	N				Doramapimod	CHEMBL103667	Kd	=	8.3	nM	Y	X	X			N	Rheumatoid arthritis
		Y	N				Linifanib	CHEMBL223360	Kd	=	110	nM	Y	X	X			N	Cancers, endometriosis
		Y	N				RAF265	CHEMBL558752	Kd	=	150	nM	Y	X	X			N	Cancers
		Y	N				Tozasertib	CHEMBL572878	Kd	=	270	nM	Y	X				N	Cancers
		Y	N				Cediranib	CHEMBL491473	Kd	=	290	nM	Y	X	X	X		N	Cancers, hepatic impairment +++
		Y	N				Barasertib	CHEMBL215152	Kd	=	350	nM	Y	X	X			N	Cancer, high risk myelodysplastic syndrome
		Y	N				Fedratinib	CHEMBL1287853	Kd	=	700	nM	Y	X	X	X		N	Renal impairment, hepatic impairment, cancers, myelofibosis, chronic beryllium disease
		Y	N				Pelitinib	CHEMBL607707	Kd	=	1000	nM	Y	X	X			N	Cancers
		Y	N				Brivanib	CHEMBL377300	Kd	=	1100	nM	Y	X	X	X		N	Cancers +++
		Y	N				GSK-461364	CHEMBL1908394	Kd	=	1400	nM	Y	X				N	Cancers
		Y	N				Canertinib	CHEMBL31965	Kd	=	2200	nM	Y	X	X			N	Cancers
		Y	N				Quizartinib	CHEMBL576982	Kd	=	3200	nM	Y	X	X	X		N	Cancers
		Y	N				Dovitinib	CHEMBL522892	Kd	=	4000	nM	Y	X	X	X		N	Cancers +++
		Y	N				Vatalanib	CHEMBL101253	Kd	>	10000	nM	Y	X	X	X		N	Cancers +++
		Y	N				Tandutinib	CHEMBL124660	Kd	>	10000	nM	Y	X	X			N	Cancers, pain management
		Y	N				CI-1040	CHEMBL105442	Kd	>	10000	nM	Y		X			N	Cancers
		Y	N				Neflamapimod	CHEMBL119385	Kd	>	10000	nM	Y		X			N	Alzheimer's disease
		Y	N	Y	Inhibitor		CP-459632	CHEMBL3545300					N					N
		Y	N				Staurosporine	CHEMBL388978	Kd	=	65	nM	N					N
		Y	N				Tamatinib	CHEMBL475251	Kd	=	76	nM	N					N
		Y	N				AST 487	CHEMBL574738	Kd	=	0.29	nM	N					N
		Y	N				NVP-TAE684	CHEMBL509032	Kd	=	15	nM	N					N
		Y	N				JNJ-7706621	CHEMBL191003	Kd	=	260	nM	N					N
		Y	N				KW-2449	CHEMBL1908397	Kd	=	300	nM	N					N
		Y	N				PD173955	CHEMBL386051	Kd	=	1200	nM	N					N
		Y	N				PHA-665752	CHEMBL450786	Kd	=	1200	nM	N					N
		Y	N				MLN8054	CHEMBL259084	Kd	=	1600	nM	N					N
		Y	N				2-[4-[4-[6-[(2R)-2-(3-fluorophenyl)pyrrolidin-1-yl]imidazo[1,2-b]pyridazin-3-yl]pyridin-2-yl]piperazin-1-yl]acetic acid	CHEMBL3582441	IC50	=	4300	nM	N					N
		Y	N				4-[6-(benzylamino)imidazo[1,2-b]pyridazin-3-yl]benzonitrile	CHEMBL3582427	IC50	=	5500	nM	N					N
		Y	N				1-[4-[6-[(2R)-2-(3-fluorophenyl)pyrrolidin-1-yl]imidazo[1,2-b]pyridazin-3-yl]pyridin-2-yl]piperidin-4-ol	CHEMBL3582442	IC50	=	5500	nM	N					N
		Y	N				5-[(Z)-(5-fluoro-2-oxo-1H-indol-3-ylidene)methyl]-N-[(2S)-2-hydroxy-3-morpholin-4-ylpropyl]-2,4-dimethyl-1H-pyrrole-3-carboxamide	CHEMBL1721885	Kd	=	5700	nM	N					N
		Y	N				6-[(2R)-2-(3-fluorophenyl)pyrrolidin-1-yl]-3-pyridin-2-ylimidazo[1,2-b]pyridazine	CHEMBL3582439	IC50	=	6500	nM	N					N
		Y	N				SGX-523	CHEMBL1236107	Kd	>	10000	nM	N					N
		Y	N				CGP-52421	CHEMBL1240703	Kd	>	10000	nM	N					N
		Y	N				SB 203580	CHEMBL10	Kd	>	10000	nM	N					N

## Sheet: MPL
Gene	Protein	Small Molecule	Biodrug	From DGIdb	DGIdb Interaction Type:	Agonist/Antagonist	Name	CHEMBL	Bioactivity				In_Clinical_Trial	Phase I	Phase II	Phase III	Phase IV	FDA_approved	Proposed or Investigated Indication	Approved Indication	Approved in children?
MPL	Thrombopoietin receptor	Y	N	Y	agonist	Agonist	Eltrombopag	CHEMBL3186485	EC50	=	38	nM	Y	X	X	X	X	Y	Cancers, poor graft function, thrombocytopenia, platelet disorder, cytopaenia, anemia +++	Thrombocytopenia	Yes
		N	Y	Y	agonist	Agonist	Romiplostim	CHEMBL1201832					Y	X	X	X	X	Y	Hematologic malignancies, thrombocytopenia, aplastic anemia +++	Chronic immune thrombocytopenic purpura	No
		Y	N	Y	n/a	n/a	Everolimus	CHEMBL1908360					Y	X	X	X	X	Y	Stem cell transplantation, cancers, ependymoma +++	Cancers	Yes
		Y	N	Y	n/a	n/a	Ruxolitinib	CHEMBL1789941					Y	X	X	X	X	Y	Cancers, breast disease, myelofibrosis, polycythemia vera +++	Myelofibrosis	No
		Y	N	Y	agonist	Agonist	Avatrombopag	CHEMBL2103883					Y	X	X	X		Y	Thrombocytopenia	Thrombocytopenia in adult patients with chronic liver disease	No
		N	Y				Thrombopoietin (Db06534)						Y	X	X	X	X	N	Thrombocytopenia, stem cell mobilization/transplantation, cancers, aplastic anemia, septic shock +++
		Y	N	Y	agonist		Tandutinib	CHEMBL124660					Y	X	X			N	Cancers, pain management
		Y	N	Y	n/a		Dactolisib	CHEMBL1879463					Y	X	X			N	Cancers
		Y	N	Y	n/a		Mk-2206	CHEMBL1079175					Y	X	X			N	Cancers +++
		Y	N	Y	n/a		Pictilisib	CHEMBL521851					Y	X	X			N	Cancers
		Y	N	Y	n/a		Zstk-474	CHEMBL586701					Y	X				N	Cancers
		Y	N				1-[[[(1Z)-1-[1-(2,3-dihydro-1H-inden-5-yl)-3-methyl-5-oxopyrazol-4-ylidene]ethyl]amino]carbamothioyl]-2,3-dihydroindole-5-carboxylic acid	CHEMBL1257604	EC50	=	3	nM	N					N
		Y	N				1-[[[(1Z)-1-[1-(3,4-dimethylphenyl)-3-methyl-5-oxopyrazol-4-ylidene]ethyl]amino]carbamothioyl]-2,3-dihydroindole-5-carboxylic acid	CHEMBL1257603	EC50	=	6	nM	N					N
		Y	N				N-[4-[2-fluoro-3-(trifluoromethoxy)phenyl]-1,3-thiazol-2-yl]-4-[[6-(3-hydroxyazetidin-1-yl)pyrimidin-4-yl]amino]benzamide	CHEMBL429295	EC50	=	7	nM	N					N
		Y	N				N-[4-[2-fluoro-3-(trifluoromethyl)phenyl]-1,3-thiazol-2-yl]-4-[[6-(3-hydroxyazetidin-1-yl)pyrimidin-4-yl]amino]benzamide	CHEMBL248218	EC50	=	9	nM	N					N
		Y	N				1-[2,6-dichloro-4-[[4-[2-fluoro-3-(trifluoromethyl)phenyl]-1,3-thiazol-2-yl]carbamoyl]phenyl]piperidine-4-carboxylic acid	CHEMBL455654	EC50	=	10	nM	N					N
		Y	N				N-[5-chloro-4-[4-fluoro-3-(trifluoromethyl)phenyl]-1,3-thiazol-2-yl]-4-[[6-(dimethylamino)pyrimidin-4-yl]amino]benzamide	CHEMBL248390	EC50	=	11	nM	N					N
		Y	N				N-[3-[4-fluoro-3-(trifluoromethyl)phenyl]-1,2,4-thiadiazol-5-yl]-4-[[6-(3-hydroxyazetidin-1-yl)pyrimidin-4-yl]amino]benzamide	CHEMBL249471	EC50	=	13	nM	N					N
		Y	N				(4E)-4-[[2-(4-tert-butylphenyl)-5-methyl-3-oxo-1H-pyrazol-4-yl]hydrazinylidene]-3-oxonaphthalene-1-sulfonic acid	CHEMBL3144775	EC50	=	20	nM	N					N
		Y	N				2-[[7-(4-butylphenyl)-6-fluoro-5,10-dihydroindeno[1,2-b]indol-2-yl]amino]-2-oxoacetic acid	CHEMBL498173	EC50	=	21	nM	N					N
		Y	N				1-[[[(1Z)-1-[1-(3,4-dimethylphenyl)-3-methyl-5-oxopyrazol-4-ylidene]ethyl]amino]carbamothioyl]-N-methyl-2,3-dihydroindole-5-carboxamide	CHEMBL1257846	EC50	=	22	nM	N					N
		Y	N				N-[4-[2-fluoro-3-(trifluoromethyl)phenyl]-1,3-thiazol-2-yl]-4-[[6-[2-hydroxyethyl(methyl)amino]pyrimidin-4-yl]amino]benzamide	CHEMBL440231	EC50	=	22	nM	N					N
		Y	N				4-[[6-(azetidin-1-yl)pyrimidin-4-yl]amino]-N-[4-[2-fluoro-3-(trifluoromethyl)phenyl]-1,3-thiazol-2-yl]benzamide	CHEMBL248217	EC50	=	23	nM	N					N
		Y	N				N-[7-(4-butylphenyl)-6-fluoro-5,10-dihydroindeno[1,2-b]indol-2-yl]acetamide	CHEMBL498581	EC50	=	25	nM	N					N
		Y	N				1-[[[(1Z)-1-[1-(3,4-dimethylphenyl)-3-methyl-5-oxopyrazol-4-ylidene]ethyl]amino]carbamothioyl]-N-ethyl-2,3-dihydroindole-5-carboxamide	CHEMBL1257962	EC50	=	26	nM	N					N
		Y	N				6-fluoro-7-(4-fluoro-3-methylphenyl)-5,10-dihydroindeno[1,2-b]indole-2-carboxylic acid	CHEMBL496123	EC50	=	26	nM	N					N
		Y	N				9-(4-butylphenyl)-2-hydroxy-6,11-dihydro-5H-benzo[a]carbazole-3-carboxylic acid	CHEMBL479081	EC50	=	26	nM	N					N
		Y	N				4-(pyrimidin-4-ylamino)-N-[7-(trifluoromethyl)-4,5-dihydro-[1]benzoxepino[5,4-d][1,3]thiazol-2-yl]benzamide	CHEMBL245795	EC50	=	27	nM	N					N
		Y	N				6-(4-carbamoylpiperidin-1-yl)-5-chloro-N-[4-[2-fluoro-3-(trifluoromethyl)phenyl]-1,3-thiazol-2-yl]pyridine-3-carboxamide	CHEMBL462874	EC50	=	28	nM	N					N
		Y	N				N-[4-(3,4-difluorophenyl)-1,3-thiazol-2-yl]-4-[(Z)-(2,4-dioxo-1,3-thiazolidin-5-ylidene)methyl]benzamide	CHEMBL251095	EC50	=	28	nM	N					N
		Y	N				N-[3-[4-fluoro-3-(trifluoromethyl)phenyl]-1,2,4-thiadiazol-5-yl]-4-[[6-[[2-hydroxy-1-(hydroxyamino)ethyl]-methylamino]pyrimidin-4-yl]amino]benzamide	CHEMBL249672	EC50	=	29	nM	N					N
		Y	N				N-[3-[4-fluoro-3-(trifluoromethyl)phenyl]-1,2,4-thiadiazol-5-yl]-4-[[6-(2-hydroxyethylamino)pyrimidin-4-yl]amino]benzamide	CHEMBL248428	EC50	=	30	nM	N					N
		Y	N				N'-[(1Z)-1-[1-(3,4-dimethylphenyl)-3-methyl-5-oxopyrazol-4-ylidene]ethyl]-5-(morpholine-4-carbonyl)-2,3-dihydroindole-1-carbothiohydrazide	CHEMBL1257847	EC50	=	31	nM	N					N
		Y	N				4-[2-fluoro-3-(trifluoromethoxy)phenyl]-1,3-thiazol-2-amine	CHEMBL408853	EC50	=	32	nM	N					N
		Y	N				N-[4-[2-fluoro-3-(trifluoromethoxy)phenyl]-1,3-thiazol-2-yl]-4-(pyrimidin-4-ylamino)benzamide	CHEMBL247606	EC50	=	32	nM	N					N
		Y	N				1-[3-chloro-5-[[4-[2-fluoro-3-(trifluoromethyl)phenyl]-1,3-thiazol-2-yl]carbamoyl]pyridin-2-yl]piperidine-4-carboxylic acid	CHEMBL523975	EC50	=	33	nM	N					N
		Y	N				N-[4-[2,4-difluoro-3-(trifluoromethyl)phenyl]-1,3-thiazol-2-yl]-4-(pyrimidin-4-ylamino)benzamide	CHEMBL247645	EC50	=	33	nM	N					N
		Y	N				5-chloro-N-[4-[2-fluoro-3-(trifluoromethyl)phenyl]-1,3-thiazol-2-yl]-6-(4-sulfamoylpiperidin-1-yl)pyridine-3-carboxamide	CHEMBL516993	EC50	=	34	nM	N					N
		Y	N				1-[[[(1Z)-1-[1-(2,3-dihydro-1H-inden-5-yl)-3-methyl-5-oxopyrazol-4-ylidene]ethyl]amino]carbamothioyl]-3,4-dihydro-2H-quinoline-6-carboxylic acid	CHEMBL1257724	EC50	=	35	nM	N					N
		Y	N				9-(4-fluoro-3-methylphenyl)-2-hydroxy-6,11-dihydro-5H-benzo[a]carbazole-3-carboxylic acid	CHEMBL477381	EC50	=	35	nM	N					N
		Y	N				N-[4-[2-fluoro-3-(2-methylpropyl)phenyl]-1,3-thiazol-2-yl]-4-(pyrimidin-4-ylamino)benzamide	CHEMBL247041	EC50	=	35	nM	N					N
		Y	N				6-fluoro-7-(4-propylphenyl)-5,10-dihydroindeno[1,2-b]indole-2-carboxylic acid	CHEMBL496122	EC50	=	37	nM	N					N
		Y	N				N-[4-[2-fluoro-3-(trifluoromethyl)phenyl]-1,3-thiazol-2-yl]-4-[(6-methoxypyrimidin-4-yl)amino]benzamide	CHEMBL246847	EC50	=	38	nM	N					N
		Y	N				(4E)-4-[[2-(3,4-dimethylphenyl)-5-methyl-3-oxo-1H-pyrazol-4-yl]hydrazinylidene]-3-oxonaphthalene-1-sulfonic acid	CHEMBL3144661	EC50	=	40	nM	N					N
		Y	N				(4E)-4-[[5-methyl-3-oxo-2-[3-(trifluoromethyl)phenyl]-1H-pyrazol-4-yl]hydrazinylidene]-3-oxonaphthalene-1-sulfonic acid	CHEMBL3144844	EC50	=	40	nM	N					N
		Y	N				2-hydroxy-9-(4-propoxyphenyl)-6,11-dihydro-5H-benzo[a]carbazole-3-carboxylic acid	CHEMBL518285	EC50	=	41	nM	N					N
		Y	N				1-[[[(1Z)-1-[1-(3,4-dimethylphenyl)-3-methyl-5-oxopyrazol-4-ylidene]ethyl]amino]carbamoyl]-2,3-dihydroindole-5-carboxylic acid	CHEMBL1257963	EC50	=	42	nM	N					N
		Y	N				(4R)-1-[3-chloro-5-[[4-[2-fluoro-3-(trifluoromethyl)phenyl]-1,3-thiazol-2-yl]carbamoyl]pyridin-2-yl]-4-methylpyrrolidine-3-carboxylic acid	CHEMBL461174	EC50	=	43	nM	N					N
		Y	N				2-hydroxy-9-(3-propoxyphenyl)-6,11-dihydro-5H-benzo[a]carbazole-3-carboxylic acid	CHEMBL479083	EC50	=	43	nM	N					N
		Y	N	Y	agonist		Totrombopag	CHEMBL3545303					N					N

## Sheet: MANBA
Gene	Protein	Small Molecule	Biodrug	From DGIdb	DGIdb Interaction Type:	Agonist/Antagonist	Name	CHEMBL	Bioactivity				In_Clinical_Trial	Phase I	Phase II	Phase III	Phase IV	FDA_approved	Proposed or Investigated Indication	Approved Indication	Approved for children?
MANBA	Beta-mannosidase	Y	N				[[3,4,5-trihydroxy-6-(hydroxymethyl)oxan-2-ylidene]amino] N-phenylcarbamate	CHEMBL62552	Ki	=	25	nM	N					N
		Y	N				(2Z)-2-(2,4-dinitrophenoxy)imino-6-(hydroxymethyl)oxane-3,4,5-triol	CHEMBL62534	Ki	=	10000	nM	N					N
		Y	N				(3R,4S,5R)-5-(1,2-dihydroxyethyl)-3,4-dihydroxyoxolan-2-one	CHEMBL610071	Ki	=	17000	nM	N					N

## Sheet: SLC6A9
Gene	Protein	Small Molecule	Biodrug	From DGIdb	DGIdb Interaction Type:	Agonist/Antagonist	Name	CHEMBL	Bioactivity				In_Clinical_Trial	Phase I	Phase II	Phase III	Phase IV	FDA_approved	Proposed or Investigated Indication	Approved Indication	Approved for children?
SLC6A9	Sodium- and chloride-dependent glycine transporter 1	Y	N	Y	n/a	n/a	Glycine	Glycine	IC50	=	31600	nM	Y	X	X	X	X	Y	Schizophrenia, psychotic disorders, attention difficulties and hyperactivity, schizo-affective disorder, bipolar disorder, pregnancy, alcohol dependence, hysteroscopy, schizophrenia predrome, obsessive compulsive disorder +++	Irrigant during transurethral prostatic or bladder surgery	n/a
		Y	N	Y	Inhibitor		Bitopertin	CHEMBL1171829					Y	X	X	X		N	Beta-thalassemia, obsessive compulsive disorder, schizophrenia
		Y	N	Y	Inhibitor		Phenylarsine Oxide	CHEMBL477683					N					N
		Y	N	Y	Blocker		Org-24461	CHEMBL59821					N					N
		Y	N	Y	Blocker		Allylestrenol	CHEMBL2105618					N					N
		Y	N	Y	Inhibitor		2-[[(3R)-3-(4-fluorophenyl)-3-(4-phenylphenoxy)propyl]-methylamino]acetic acid	CHEMBL180966	IC50	=	0.39	nM	N					N
		Y	N	Y	Inhibitor		2-chloro-N-[(S)-[(2S)-1-methylpiperidin-2-yl]-phenylmethyl]-3-(trifluoromethyl)benzamide	CHEMBL1939495	IC50	=	2.5	nM	N					N
		Y	N	Y	n/a		2-[[3-(4-fluorophenyl)-3-(4-phenylphenoxy)propyl]-methylamino]acetic acid	CHEMBL26512	Kd	=	0.8	nM	N					N
		Y	N	Y	n/a		2-[methyl-[(3R)-3-[4-(4-methylbenzoyl)phenoxy]-3-phenylpropyl]amino]acetic acid	CHEMBL551223	Ki	=	2.32	nM	N					N
		Y	N				2,4-dichloro-N-[[3-(cyclopropylmethyl)-1-(1-methyltriazol-4-yl)sulfonylazetidin-3-yl]methyl]benzamide	CHEMBL485356	IC50	=	0.1	nM	N					N
		Y	N				2,4-dichloro-N-[[3-(3-fluoropyridin-2-yl)-1-(1-methyltriazol-4-yl)sulfonylazetidin-3-yl]methyl]benzamide	CHEMBL483938	IC50	=	0.31	nM	N					N
		Y	N				(2S)-2-[2-(4,5-dichloro-6-methoxy-1,3-dioxo-2-phenylinden-2-yl)ethyl-methylamino]propanoic acid	CHEMBL379668	IC50	=	0.47	nM	N					N
		Y	N				2,4-dichloro-N-[[4-(3-fluoropyridin-2-yl)-1-(1-methyltriazol-4-yl)sulfonylpiperidin-4-yl]methyl]benzamide	CHEMBL521463	IC50	=	0.65	nM	N					N
		Y	N				2-[2-[4,5-dichloro-2-(4-fluorophenyl)-6-methoxy-1,3-dioxoinden-2-yl]ethyl-methylamino]acetic acid	CHEMBL206851	IC50	=	0.95	nM	N					N
		Y	N				1-[3-fluoro-4-[4-(5-nitro-2-piperidin-1-ylbenzoyl)piperazin-1-yl]phenyl]ethanone	CHEMBL496333	EC50	=	1	nM	N					N
		Y	N				2-[methyl-[3-[4-(4-methylbenzoyl)phenoxy]-3-phenylpropyl]amino]acetic acid	CHEMBL23390	Kd	=	1.6	nM	N					N
		Y	N				N-[(3aR,6aS)-1,2,3,3a,4,5,6,6a-octahydrocyclopenta[c]pyrrol-5-yl]-N-[[4-fluoro-3-(trifluoromethyl)phenyl]methyl]-1-methylimidazole-4-carboxamide	CHEMBL596699	Ki	=	1.71	nM	N					N
		Y	N				2,4-dichloro-N-[[4-(3-fluoropyridin-2-yl)-1-(1-methylimidazol-4-yl)sulfonylpiperidin-4-yl]methyl]benzamide	CHEMBL482764	IC50	=	1.74	nM	N					N
		Y	N				N-(4-aminocyclohexyl)-N-[(3-chlorophenyl)methyl]-1-methylimidazole-4-carboxamide;trihydrochloride	CHEMBL3217125	Ki	=	1.79	nM	N					N
		Y	N				N-(4-aminocyclohexyl)-N-[(3-chlorophenyl)methyl]-1-methylimidazole-4-carboxamide	CHEMBL563761	Ki	=	1.79	nM	N					N
		Y	N				2,4-dichloro-N-[[1-(cyclopropylmethyl)-4-(1-methyltriazol-4-yl)sulfonylcyclohexyl]methyl]benzamide	CHEMBL482960	IC50	=	1.89	nM	N					N
		Y	N				2-[2-(4,5-dichloro-6-methoxy-1,3-dioxo-2-phenylinden-2-yl)ethyl-methylamino]acetic acid	CHEMBL540967	IC50	=	1.9	nM	N					N
		Y	N				N-[(3aR,6aS)-1,2,3,3a,4,5,6,6a-octahydrocyclopenta[c]pyrrol-5-yl]-1-methyl-N-[[3-(trifluoromethoxy)phenyl]methyl]imidazole-4-carboxamide	CHEMBL596700	Ki	=	1.98	nM	N					N
		Y	N				2,4-dichloro-N-[[1-(cyclopropylmethylsulfonyl)-4-(3-fluoropyridin-2-yl)piperidin-4-yl]methyl]benzamide	CHEMBL484734	IC50	=	2	nM	N					N
		Y	N				1-[4-[4-[2-(cyclohexylamino)-5-nitrobenzoyl]piperazin-1-yl]-3-fluorophenyl]ethanone	CHEMBL497784	EC50	=	2	nM	N					N
		Y	N				1-[3-fluoro-4-[4-[5-nitro-2-(propan-2-ylamino)benzoyl]piperazin-1-yl]phenyl]ethanone	CHEMBL498384	EC50	=	2	nM	N					N
		Y	N				N-[[(1S,5R)-3-ethyl-3-azabicyclo[3.1.0]hexan-6-yl]methyl]-1-methyl-N-[[3-(trifluoromethoxy)phenyl]methyl]imidazole-4-carboxamide	CHEMBL564919	Ki	=	2.24	nM	N					N
		Y	N				1-methyl-N-[[(1S,5R)-3-methyl-3-azabicyclo[3.1.0]hexan-6-yl]methyl]-N-[[3-(trifluoromethoxy)phenyl]methyl]imidazole-4-carboxamide	CHEMBL556247	Ki	=	2.32	nM	N					N
		Y	N				N-[[(1R,5S)-3-(cyclopropylmethyl)-3-azabicyclo[3.1.0]hexan-6-yl]methyl]-1-methyl-N-[[3-(trifluoromethoxy)phenyl]methyl]imidazole-4-carboxamide	CHEMBL560750	Ki	=	2.32	nM	N					N
		Y	N				2-iodo-N-[(S)-[(2S)-1-methylpiperidin-2-yl]-phenylmethyl]-3-(trifluoromethyl)benzamide	CHEMBL1939497	IC50	=	2.35	nM	N					N
		Y	N				2,4-dichloro-N-[(1S)-1-(4-phenyl-1-propylsulfonylpiperidin-4-yl)ethyl]benzamide	CHEMBL3114792	IC50	=	2.4	nM	N					N
		Y	N				2,4-dichloro-N-[[4-(morpholine-4-carbonyl)-1-propylsulfonylpiperidin-4-yl]methyl]benzamide	CHEMBL376472	IC50	=	2.4	nM	N					N
		Y	N				N-[(3aS,6aR)-1,2,3,3a,4,5,6,6a-octahydrocyclopenta[c]pyrrol-5-yl]-N-[(3-cyclopentyloxy-4-fluorophenyl)methyl]-1-methylimidazole-4-carboxamide	CHEMBL599060	Ki	=	2.44	nM	N					N
		Y	N				2,4-dichloro-N-[[4-(6-methylpyridin-2-yl)-1-propylsulfonylpiperidin-4-yl]methyl]benzamide	CHEMBL464508	IC50	=	2.5	nM	N					N
		Y	N				N-[(3aS,6aR)-2-methyl-3,3a,4,5,6,6a-hexahydro-1H-cyclopenta[c]pyrrol-5-yl]-1-methyl-N-[[3-(trifluoromethoxy)phenyl]methyl]imidazole-4-carboxamide	CHEMBL598659	Ki	=	2.5	nM	N					N
		Y	N				2,4-dichloro-N-[[3-(cyclopropylmethyl)-1-(1-ethyltriazol-4-yl)sulfonylazetidin-3-yl]methyl]benzamide	CHEMBL483344	IC50	=	2.58	nM	N					N
		Y	N				2-amino-6-chloro-N-[(1S)-1-(4-phenyl-1-propylsulfonylpiperidin-4-yl)ethyl]benzamide	CHEMBL463477	IC50	=	2.6	nM	N					N
		Y	N				N-[(3aR,6aS)-2-ethyl-3,3a,4,5,6,6a-hexahydro-1H-cyclopenta[c]pyrrol-5-yl]-N-[[4-fluoro-3-(trifluoromethyl)phenyl]methyl]-1-methylimidazole-4-carboxamide	CHEMBL599480	Ki	=	2.64	nM	N					N
		Y	N				N-[(3aS,6aR)-2-(2-hydroxy-2-phenylethyl)-3,3a,4,5,6,6a-hexahydro-1H-cyclopenta[c]pyrrol-5-yl]-1-methyl-N-[[3-(trifluoromethoxy)phenyl]methyl]imidazole-4-carboxamide	CHEMBL597033	Ki	=	2.79	nM	N					N
		Y	N				2,4-dichloro-N-[[4-(2-hydroxycyclohexyl)-1-propylsulfonylpiperidin-4-yl]methyl]benzamide	CHEMBL464417	IC50	=	2.8	nM	N					N
		Y	N				(2S)-2-[2-(4,5-dichloro-6-methoxy-1,3-dioxo-2-phenylinden-2-yl)ethyl-methylamino]-3-hydroxypropanoic acid	CHEMBL204397	IC50	=	2.9	nM	N					N
		Y	N				2,4-dichloro-N-[[4-(oxan-2-ylmethyl)-1-propylsulfonylpiperidin-4-yl]methyl]benzamide	CHEMBL518238	IC50	=	2.9	nM	N					N
		Y	N				N-[(3aR,6aS)-2-methyl-3,3a,4,5,6,6a-hexahydro-1H-cyclopenta[c]pyrrol-5-yl]-N-[[4-fluoro-3-(trifluoromethyl)phenyl]methyl]-1-methylimidazole-4-carboxamide	CHEMBL603695	Ki	=	2.9	nM	N					N
		Y	N				2,4-dichloro-N-[[3-(3-fluoropyridin-2-yl)-1-(1-methylpyrazol-4-yl)sulfonylazetidin-3-yl]methyl]benzamide	CHEMBL521182	IC50	=	2.95	nM	N					N
		Y	N				2,4-dichloro-N-[(1S)-1-(1-propylsulfonyl-4-pyridin-2-ylpiperidin-4-yl)ethyl]benzamide	CHEMBL460537	IC50	=	3	nM	N					N
		Y	N				2-chloro-N-[[4-(6-methylpyridin-2-yl)-1-propylsulfonylpiperidin-4-yl]methyl]benzamide	CHEMBL518070	IC50	=	3	nM	N					N
		Y	N				2,4-dichloro-N-[[4-(4-methylpyridin-2-yl)-1-propylsulfonylpiperidin-4-yl]methyl]benzamide	CHEMBL465428	IC50	=	3.5	nM	N					N
		Y	N				2,4-dichloro-N-[[3-(cyclopropylmethyl)-1-(1-methylpyrazol-4-yl)sulfonylazetidin-3-yl]methyl]benzamide	CHEMBL485355	IC50	=	3.62	nM	N					N
		Y	N				N-[(3aS,6aR)-2-methyl-3,3a,4,5,6,6a-hexahydro-1H-cyclopenta[c]pyrrol-5-yl]-N-[(3-cyclopentyloxy-4-fluorophenyl)methyl]-1-methylimidazole-4-carboxamide	CHEMBL599482	Ki	=	3.76	nM	N					N
		Y	N				N-[[(1R,5S)-3-(cyclopentylmethyl)-3-azabicyclo[3.1.0]hexan-6-yl]methyl]-1-methyl-N-[[3-(trifluoromethoxy)phenyl]methyl]imidazole-4-carboxamide	CHEMBL563220	Ki	=	3.82	nM	N					N

## Sheet: ARTN
Gene	Protein	Small Molecule	Biodrug	From DGIdb	DGIdb Interaction Type:	Agonist/Antagonist	Name	CHEMBL	Bioactivity				In_Clinical_Trial	Phase I	Phase II	Phase III	Phase IV	FDA_approved	Proposed or Investigated Indication	Approved Indication	Approved for children?
ARTN	Artemin

## Sheet: KCNH3
Gene	Protein	Small Molecule	Biodrug	From DGIdb	DGIdb Interaction Type:	Agonist/Antagonist	Name	CHEMBL	Bioactivity				In_Clinical_Trial	Phase I	Phase II	Phase III	Phase IV	FDA_approved	Proposed or Investigated Indication	Approved Indication	Approved for children?
KCNH3	Potassium voltage-gated channel subfamily H member 3	Y	N	Y	Blocker	Antagonist	Dalfampridine	CHEMBL284348					Y	X	X	X	X	Y	Multiple sclerosis, optic neuritis, non arteritic ischemic optic neuropathy, traverse myelitis, spinocerebellar ataxias type 1, 2, 3, 6, spinal cord injury, renal insufficiency, cerebral palsy, sleep apnea +++	Multiple sclerosis	No
		Y	N	Y	Blocker		Guanidine Hydrochloride	CHEMBL1200728					Y	X	X			Y	Neuroendochrine tumors, prostate cancer metaststic, chagas disease, pheochromocytoma/paraganglioma	Dietary supplement (found in plants and food)	Yes
		Y	N	Y	Blocker		Tedisamil	CHEMBL113461					Y			X		N	Atrial fibrillation, atrial flutter
		Y	N	Y	Blocker		Nerispirdine	CHEMBL2107762					Y		X			N	Multiple sclerosis, optic nerve, spinal cord injury, neuritis
