# Supplementary material for: Druggable genome in attention deficit/hyperactivity disorder and its co-morbid conditions. New avenues for treatment
Source: Mol Psychiatry. 2019 Oct 18;26(8):4004–15. doi: 10.1038/s41380-019-0540-z (PMC7165040; doi:10.1038/s41380-019-0540-z)
Supplement: Supplementary file 13 — Supplementary Table 8 [file 41380_2019_540_MOESM13_ESM.xlsx]

## Sheet: CSNK1G2
Gene	Protein	Small Molecule	Biodrug	From DGIdb	Drug-Gene Interaction Type:	Agonist/Antagonist	Name	CHEMBL	Bioactivity				In_Clinical_Trial	Phase I	Phase II	Phase III	Phase IV	FDA_approved	Proposed or Investigated Indication	Approved Indication	Approved for children?
CSNK1G2	Casein kinase I isoform gamma-2	Y	N			n/a	Sunitinib	CHEMBL535	Kd	=	110	nM	Y	X	X	X	X	Y	Cancers +++	Gastrointestinal stromal tumor, advanced renal cell carcinoma	No
		Y	N	Y	n/a		IC261	CHEMBL576349					N					N
		Y	N	Y	n/a		N-(2-aminoethyl)-5-chloroisoquinoline-8-sulfonamide	CHEMBL489157					N					N
		Y	N	Y	n/a		5-Iodotubercidin	CHEMBL99203					N					N
		Y	N				N-[5-(1-benzyltriazol-4-yl)-1H-indazol-3-yl]-3-fluorobenzamide	CHEMBL2003638	Ki	=	3.981	nM	N					N
		Y	N				2-[2-(2-phenylethenyl)pyridin-4-yl]-1,5,6,7-tetrahydropyrrolo[3,2-c]pyridin-4-one	CHEMBL1997129	Ki	=	3.981	nM	N					N
		Y	N				2-[2-[(4,5-difluoro-2-methylphenoxy)methyl]-5-methoxypyridin-4-yl]-1,5,6,7-tetrahydropyrrolo[3,2-c]pyridin-4-one	CHEMBL2203565	IC50	=	4	nM	N					N
		Y	N				N-[5-(1-benzyltriazol-4-yl)-1H-indazol-3-yl]-3,4-dimethoxybenzamide	CHEMBL1991078	Ki	=	6.31	nM	N					N
		Y	N				N-benzyl-6-chloro-4-(1H-pyrrolo[2,3-b]pyridin-3-yl)pyridin-2-amine	CHEMBL1969588	Ki	=	6.31	nM	N					N
		Y	N				N-[5-(1-benzyltriazol-4-yl)-1H-indazol-3-yl]benzamide	CHEMBL1999931	Ki	=	7.943	nM	N					N
		Y	N				2-(2-anilino-5-methoxypyrimidin-4-yl)-1,5,6,7-tetrahydropyrrolo[3,2-c]pyridin-4-one	CHEMBL2203556	IC50	=	8	nM	N					N
		Y	N				2-[2-[2-(4-fluorophenyl)ethyl]-5-methoxypyrimidin-4-yl]-1,5,6,7-tetrahydropyrrolo[3,2-c]pyridin-4-one	CHEMBL2203554	IC50	=	17	nM	N					N
		Y	N				N-[5-(1-benzyltriazol-4-yl)-1H-indazol-3-yl]butanamide	CHEMBL1977223	Ki	=	19.95	nM	N					N
		Y	N				2-[2-[(4-fluorophenoxy)methyl]-5-methoxypyrimidin-4-yl]-1,5,6,7-tetrahydropyrrolo[3,2-c]pyridin-4-one	CHEMBL2203559	IC50	=	24	nM	N					N
		Y	N				5-(2-aminopyrimidin-4-yl)-2-(2,4-dichlorophenyl)-1H-pyrrole-3-carboxamide	CHEMBL1965660	Ki	=	25.12	nM	N					N
		Y	N				2-amino-3-(4-phenyl-1,3-thiazol-2-yl)benzimidazole-5-carbonitrile	CHEMBL1996066	Ki	=	25.12	nM	N					N
		Y	N				5-(1-benzyl-5-methyltriazol-4-yl)-1H-indazol-3-amine	CHEMBL1989646	Ki	=	31.62	nM	N					N
		Y	N				N-[5-(1-benzyltriazol-4-yl)-1H-indazol-3-yl]-2-(dimethylamino)acetamide	CHEMBL1965631	Ki	=	31.62	nM	N					N
		Y	N				2-[2-(benzylamino)-5-methoxypyrimidin-4-yl]-1,5,6,7-tetrahydropyrrolo[3,2-c]pyridin-4-one	CHEMBL2203555	IC50	=	33	nM	N					N
		Y	N				4-chloro-N-cyclohexyl-6-(1H-pyrrolo[2,3-b]pyridin-3-yl)pyrimidin-2-amine	CHEMBL2006439	Ki	=	39.81	nM	N					N
		Y	N				5-(2-aminopyrimidin-4-yl)-2-(4-chloro-2-fluorophenyl)-1H-pyrrole-3-carboxamide	CHEMBL1981079	Ki	=	39.81	nM	N					N
		Y	N				5-[4-(4-chlorophenoxy)thieno[2,3-c]pyridin-2-yl]-1,3,4-oxadiazol-2-amine	CHEMBL1994830	Ki	=	39.81	nM	N					N
		Y	N				2-[2-[(E)-2-(4-fluorophenyl)ethenyl]-5-methoxypyrimidin-4-yl]-1,5,6,7-tetrahydropyrrolo[3,2-c]pyridin-4-one	CHEMBL2203553	IC50	=	50	nM	N					N
		Y	N				N-(5-methylpyridin-2-yl)-6-nitro-1H-benzimidazol-2-amine	CHEMBL1992937	Ki	=	50.12	nM	N					N
		Y	N				4-anilinopyrimidine 15b	CHEMBL396523	Ki	=	50.12	nM	N					N
		Y	N				3-ethyl-5-[2-(3-methoxyanilino)pyrimidin-4-yl]-4-methyl-1,3-thiazol-2-one	CHEMBL1986263	Ki	=	63.1	nM	N					N
		Y	N				5-(2-aminopyrimidin-4-yl)-2-(2,3-dimethylphenyl)-1H-pyrrole-3-carboxamide	CHEMBL1964290	Ki	=	63.1	nM	N					N
		Y	N				3-(3,3-dimethylbutan-2-ylamino)-4-[[2-(3-methylanilino)pyrimidin-4-yl]amino]cyclobut-3-ene-1,2-dione	CHEMBL1969523	Ki	=	63.1	nM	N					N
		Y	N				2-pyridin-4-yl-1,5,6,7-tetrahydropyrrolo[3,2-c]pyridin-4-one	CHEMBL225519	Ki	=	63.1	nM	N					N
		Y	N				2-[[2-(3-hydroxyanilino)pyrimidin-4-yl]amino]benzoic acid	CHEMBL243088	Ki	=	79.43	nM	N					N
		Y	N				1-(3-chlorophenyl)-3-[5-(3-methyl-2H-indazol-5-yl)pyridin-3-yl]oxypropan-2-amine	CHEMBL1974870	Ki	=	79.43	nM	N					N
		Y	N				2-[2-[(4-fluorophenyl)methoxy]-5-methoxypyrimidin-4-yl]-1,5,6,7-tetrahydropyrrolo[3,2-c]pyridin-4-one	CHEMBL2203557	IC50	=	80	nM	N					N
		Y	N				5-[1-(oxan-4-ylmethyl)triazol-4-yl]-1H-indazole	CHEMBL1969843	Ki	=	100	nM	N					N
		Y	N				2-[[2-(1H-indazol-6-ylamino)pyrimidin-4-yl]amino]benzoic acid	CHEMBL244378	Ki	=	100	nM	N					N
		Y	N				1-(3,4-dichlorophenyl)-3-[5-(3-methyl-2H-indazol-5-yl)pyridin-3-yl]oxypropan-2-amine	CHEMBL1991063	Ki	=	125.89	nM	N					N
		Y	N				5-(1-benzyl-5-iodotriazol-4-yl)-1H-indazol-3-amine	CHEMBL1975128	Ki	=	125.89	nM	N					N
		Y	N				4-N-[4-(1H-pyrrolo[2,3-b]pyridin-3-yl)pyrimidin-2-yl]cyclohexane-1,4-diamine	CHEMBL1966628	Ki	=	158.49	nM	N					N
		Y	N				1-[5-(3-methyl-2H-pyrazolo[3,4-c]pyridin-5-yl)pyridin-3-yl]oxy-3-[3-(trifluoromethyl)phenyl]propan-2-amine	CHEMBL1998159	Ki	=	158.49	nM	N					N
		Y	N				1-[4-(3-amino-1-methylpyrazolo[3,4-c]pyridin-4-yl)phenyl]-3-[3-(trifluoromethyl)phenyl]urea	CHEMBL1964692	Ki	=	158.49	nM	N					N
		Y	N				2-[2-(2-fluorophenyl)pyridin-4-yl]-1,5,6,7-tetrahydropyrrolo[3,2-c]pyridin-4-one	CHEMBL226471	Ki	=	158.49	nM	N					N
		Y	N				2-methyl-5-[4-[4-(trifluoromethyl)phenoxy]thieno[2,3-c]pyridin-2-yl]-1,3,4-oxadiazole	CHEMBL1988153	Ki	=	199.53	nM	N					N
		Y	N				1-[5-(3-methyl-2H-indazol-5-yl)pyridin-3-yl]oxy-3-[3-(trifluoromethoxy)phenyl]propan-2-amine	CHEMBL1965836	Ki	=	251.19	nM	N					N
		Y	N				Cenisertib	CHEMBL1967878	Ki	=	251.19	nM	N					N
		Y	N				3-[(3,4-dichlorophenyl)methylamino]-4-(pyridin-4-ylamino)cyclobut-3-ene-1,2-dione	CHEMBL1975900	Ki	=	251.19	nM	N					N
		Y	N				[3-amino-5-(1-benzyltriazol-4-yl)indazol-1-yl]-(1-methylpiperidin-4-yl)methanone	CHEMBL1978014	Ki	=	251.19	nM	N					N
		Y	N				4-(4-bromophenoxy)thieno[2,3-c]pyridine-2-carboxamide	CHEMBL116070	Ki	=	251.19	nM	N					N
		Y	N				N-[1-(3-hydroxypropyl)benzimidazol-2-yl]-3-nitrobenzamide	CHEMBL210887	Ki	=	251.19	nM	N					N
		Y	N				2-[2-[(3,4-difluorophenoxy)methyl]-5-methoxypyridin-4-yl]-1,5,6,7-tetrahydropyrrolo[3,2-c]pyridin-4-one	CHEMBL2203563	IC50	=	254	nM	N					N
		Y	N				(1Z)-1-(3-ethyl-5-methoxy-1,3-benzothiazol-2-ylidene)propan-2-one	CHEMBL408982	Kd	=	270	nM	N					N
		Y	N				6-(3-aminopropoxy)-4-[4-[(6-chloro-1,3-benzoxazol-2-yl)amino]phenyl]-2,3-dihydroisoindol-1-one	CHEMBL2002479	Ki	=	316.23	nM	N					N

## Sheet: GPM6A
Gene	Protein	Small Molecule	Biodrug	From DGIdb	Drug-Gene Interaction Type:	Agonist/Antagonist	Name	CHEMBL	Bioactivity				In_Clinical_Trial	Phase I	Phase II	Phase III	Phase IV	FDA_approved	Proposed or Investigated Indication	Approved Indication	Approved for children?
GPM6A	Neuronal membrane glycoprotein M6-a

## Sheet: KCNJ13
Gene	Protein	Small Molecule	Biodrug	From DGIdb	Drug-Gene Interaction Type:	Agonist/Antagonist	Name	CHEMBL	Bioactivity				In_Clinical_Trial	Phase I	Phase II	Phase III	Phase IV	FDA_approved	Proposed or Investigated Indication	Approved Indication	Approved for children?
KCNJ13	Inward rectifier potassium channel 13	Y	N	Y	Channel blocker	Antagonist	Benzatropine	CHEMBL116590					Y		X		X	Y	Back pain, sciatica, cocaine related disorders, HIV infections, perpheral nervous system diseases, acute agitation, schizophrenia, temporomandibular Joint Disorders	Parkinsonism, extrapyramidal disorders due to neuroleptic drugs	Yes
		Y	N	Y	Channel blocker	Antagonist	Dalfampridine	CHEMBL284348					Y	X	X	X	X	Y	Multiple sclerosis, optic neuritis, non arteritic ischemic optic neuropathy, transverse myelitis, neuromyelitis optica, idiopathic transverse myelitis, myelitits NOS, spinocerebellar ataxias (type 1, 2, 3, 6), spinal cord injury, cerebral palsy +++	Multiple sclerosis	No

## Sheet: SEMA3F
Gene	Protein	Small Molecule	Biodrug	From DGIdb	Drug-Gene Interaction Type:	Agonist/Antagonist	Name	CHEMBL	Bioactivity				In_Clinical_Trial	Phase I	Phase II	Phase III	Phase IV	FDA_approved	Proposed or Investigated Indication	FDA Approved Indication	Approved for children?
SEMA3F	Semaphorin-3F

## Sheet: CD247
Gene	Protein	Small Molecule	Biodrug	From DGIdb	Drug-Gene Interaction Type:	Agonist/Antagonist	Name	CHEMBL	Bioactivity				In_Clinical_Trial	Phase I	Phase II	Phase III	Phase IV	FDA_approved	Proposed or Investigated Indication	Approved Indication	Approved for children?
CD247	T-cell surface glycoprotein CD3 zeta chain	N	Y	Y	n/a	n/a	Muromonab-CD3	CHEMBL1201608					Y	X	X	X		Y	Ulcerative colitis, non alcoholic steatohepatitis, non-alcoholic fatty liver disease, myocarditis, type 1 and 2 diabetes mellitus, giant cell myocarditis, cancers +++	Reversal of acute allograft rejection in renal, cardiac and hepatic transplant patients	Yes
		Y	N	Y	n/a	n/a	Azacitidine	CHEMBL1489					Y	X	X	X	X	Y	Cancers +++	French-American-British myelodysplastic syndrome subtypes	No
		N	Y	Y	n/a	n/a	Blinatumomab	CHEMBL1742992					Y	X	X	X		Y	Cancers +++	B-cell precursor acute lymphoblastic leukemia (ALL)	Yes

## Sheet: CAMKV
Gene	Protein	Small Molecule	Biodrug	From DGIdb	Drug-Gene Interaction Type:	Agonist/Antagonist	Name	CHEMBL	Bioactivity				In_Clinical_Trial	Phase I	Phase II	Phase III	Phase IV	FDA_approved	Proposed or Investigated Indication	Approved Indication	Approved for children?
CAMKV	CaM kinase-like vesicle-associated protein

## Sheet: ANTXR2
Gene	Protein	Small Molecule	Biodrug	From DGIdb	Drug-Gene Interaction Type:	Agonist/Antagonist	Name	CHEMBL	Bioactivity				In_Clinical_Trial	Phase I	Phase II	Phase III	Phase IV	FDA_approved	Proposed or Investigated Indication	Approved Indication	Approved for children?
ANTXR2	Anthrax toxin receptor 2		Y				MDX-1303	CHEMBL2109304					Y	X				N	Allergic reactions, anthrax

## Sheet: RPS6KA5
Gene	Protein	Small Molecule	Biodrug	From DGIdb	Drug-Gene Interaction Type:	Agonist/Antagonist	Name	CHEMBL	Bioactivity				In_Clinical_Trial	Phase I	Phase II	Phase III	Phase IV	FDA_approved	Proposed or Investigated Indication	Approved Indication	Approved for children?
RPS6KA5	Ribosomal protein S6 kinase alpha-5	Y	N			n/a	Sunitinib	CHEMBL535	Kd	=	17	nM	Y	X	X	X	X	Y	Cancers +++	Gastrointestinal stromal tumor, advanced renal cell carcinoma	No
		Y	N	Y	Inhibitor		4-[1-ethyl-7-[(piperidin-4-ylamino)methyl]imidazo[4,5-c]pyridin-2-yl]-1,2,5-oxadiazol-3-amine	CHEMBL188434	IC50	=	0.5	nM	N					N
		Y	N				1-(1H-indol-3-yl)-3-[5-(3-methyl-2H-indazol-5-yl)pyridin-3-yl]oxypropan-2-amine	CHEMBL1970903	Ki	=	0.7943	nM	N					N
		Y	N				4-[1-ethyl-7-(piperidin-4-ylmethoxy)imidazo[4,5-c]pyridin-2-yl]-1,2,5-oxadiazol-3-amine	CHEMBL521823	IC50	=	1	nM	N					N
		Y	N				1-(3,4-dichlorophenyl)-3-[5-(3-methyl-2H-indazol-5-yl)pyridin-3-yl]oxypropan-2-amine	CHEMBL1991063	Ki	=	1.259	nM	N					N
		Y	N				4-[1-ethyl-7-(piperazin-1-ylmethyl)imidazo[4,5-c]pyridin-2-yl]-1,2,5-oxadiazol-3-amine	CHEMBL415770	IC50	=	1.4	nM	N					N
		Y	N				4-(1-cyclopropylimidazo[4,5-c]pyridin-2-yl)-1,2,5-oxadiazol-3-amine	CHEMBL185962	IC50	=	1.5	nM	N					N
		Y	N				4-(1-piperidin-3-ylimidazo[4,5-c]pyridin-2-yl)-1,2,5-oxadiazol-3-amine	CHEMBL188806	IC50	=	2	nM	N					N
		Y	N				4-[1-[3-(aminomethyl)phenyl]imidazo[4,5-c]pyridin-2-yl]-1,2,5-oxadiazol-3-amine	CHEMBL186317	IC50	=	2.5	nM	N					N
		Y	N				4-[7-[(4-aminopiperidin-1-yl)methyl]-1-ethylimidazo[4,5-c]pyridin-2-yl]-1,2,5-oxadiazol-3-amine	CHEMBL426440	IC50	=	3	nM	N					N
		Y	N				[2-(4-amino-1,2,5-oxadiazol-3-yl)-1-ethylimidazo[4,5-c]pyridin-7-yl]-[(3R)-3-aminopyrrolidin-1-yl]methanone	CHEMBL523695	IC50	=	3	nM	N					N
		Y	N				4-(1-ethylimidazo[4,5-c]pyridin-2-yl)-1,2,5-oxadiazol-3-amine	CHEMBL189657	IC50	=	3	nM	N					N
		Y	N				4-(1-cyclohexylimidazo[4,5-c]pyridin-2-yl)-1,2,5-oxadiazol-3-amine	CHEMBL189231	IC50	=	3	nM	N					N
		Y	N				(3Z)-3-[[5-(2-nitrophenyl)-1H-pyrazol-4-yl]methylidene]-1H-indol-2-one	CHEMBL2347053	IC50	=	4	nM	N					N
		Y	N				4-(4-chloro-1-ethylimidazo[4,5-c]pyridin-2-yl)-1,2,5-oxadiazol-3-amine	CHEMBL187340	IC50	=	4	nM	N					N
		Y	N				4-[1-[4-(aminomethyl)phenyl]imidazo[4,5-c]pyridin-2-yl]-1,2,5-oxadiazol-3-amine	CHEMBL188268	IC50	=	4	nM	N					N
		Y	N				1-[4-[4-amino-7-[3-(dimethylamino)prop-1-ynyl]thieno[3,2-c]pyridin-3-yl]phenyl]-3-(3-methylphenyl)urea	CHEMBL1979883	Ki	=	5.012	nM	N					N
		Y	N				1-(3-chlorophenyl)-3-[5-(3-methyl-2H-indazol-5-yl)pyridin-3-yl]oxypropan-2-amine	CHEMBL1974870	Ki	=	5.012	nM	N					N
		Y	N				UIWMVSPVUCYEJT-BCUHWZKVSA-N	CHEMBL2023845	Kd	=	5.3	nM	N					N
		Y	N				4-(1-phenylimidazo[4,5-c]pyridin-2-yl)-1,2,5-oxadiazol-3-amine	CHEMBL188433	IC50	=	6	nM	N					N
		Y	N				4-[1-ethyl-7-(piperidin-1-ylmethyl)imidazo[4,5-c]pyridin-2-yl]-1,2,5-oxadiazol-3-amine	CHEMBL360219	IC50	=	7	nM	N					N
		Y	N				N-(2-amino-1-phenylethyl)-4-pyridin-4-ylbenzamide	CHEMBL1990254	Ki	=	7.943	nM	N					N
		Y	N				Ro 31-8220	CHEMBL6291	IC50	=	8	nM	N					N
		Y	N				4-(1-ethyl-4-methylimidazo[4,5-c]pyridin-2-yl)-1,2,5-oxadiazol-3-amine	CHEMBL364413	IC50	=	8	nM	N					N
		Y	N				4-(7-bromo-1-ethylimidazo[4,5-c]pyridin-2-yl)-1,2,5-oxadiazol-3-amine	CHEMBL365832	IC50	=	9	nM	N					N
		Y	N				4-[1-(1-aminopropan-2-yl)imidazo[4,5-c]pyridin-2-yl]-1,2,5-oxadiazol-3-amine	CHEMBL188620	IC50	=	9	nM	N					N
		Y	N				2-(4-amino-1,2,5-oxadiazol-3-yl)-1-ethyl-N-piperidin-3-ylimidazo[4,5-c]pyridine-7-carboxamide	CHEMBL493067	IC50	=	11	nM	N					N
		Y	N				Arc-1083	CHEMBL2023841	Kd	=	12	nM	N					N
		Y	N				4-[1-(4-aminobutyl)imidazo[4,5-c]pyridin-2-yl]-1,2,5-oxadiazol-3-amine	CHEMBL363258	IC50	=	13	nM	N					N
		Y	N				4-[1-(1-aminobutyl)imidazo[4,5-c]pyridin-2-yl]-1,2,5-oxadiazol-3-amine	CHEMBL188457	IC50	=	13	nM	N					N
		Y	N				2-(4-amino-1,2,5-oxadiazol-3-yl)-1-ethyl-N-piperidin-4-ylimidazo[4,5-c]pyridine-7-carboxamide	CHEMBL494662	IC50	=	13	nM	N					N
		Y	N				[2-(4-amino-1,2,5-oxadiazol-3-yl)-1-ethylimidazo[4,5-c]pyridin-7-yl]-[(3S)-3-aminopyrrolidin-1-yl]methanone	CHEMBL1956071	IC50	=	14	nM	N					N
		Y	N				2-(4-amino-1,2,5-oxadiazol-3-yl)-1-ethyl-N-[2-(methylamino)ethyl]imidazo[4,5-c]pyridine-7-carboxamide	CHEMBL506153	IC50	=	15	nM	N					N
		Y	N				N-benzyl-6-chloro-4-(1H-pyrrolo[2,3-b]pyridin-3-yl)pyridin-2-amine	CHEMBL1969588	Ki	=	15.85	nM	N					N
		Y	N				3-[(3,4-dichlorophenyl)methylamino]-4-(pyridin-4-ylamino)cyclobut-3-ene-1,2-dione	CHEMBL1975900	Ki	=	15.85	nM	N					N
		Y	N				4-(1-piperidin-4-ylimidazo[4,5-c]pyridin-2-yl)-1,2,5-oxadiazol-3-amine	CHEMBL363054	IC50	=	17	nM	N					N
		Y	N				2-(4-amino-1,2,5-oxadiazol-3-yl)-1-ethylbenzimidazol-5-ol	CHEMBL189094	IC50	=	17	nM	N					N
		Y	N				N-[1-(3-methoxyphenyl)ethyl]-4-pyridin-4-ylbenzamide	CHEMBL1975121	Ki	=	19.95	nM	N					N
		Y	N				5-(1-benzyl-5-iodotriazol-4-yl)-1H-indazol-3-amine	CHEMBL1975128	Ki	=	19.95	nM	N					N
		Y	N				3-(1-ethylimidazo[4,5-c]pyridin-2-yl)pyrazin-2-amine	CHEMBL189299	IC50	=	20	nM	N					N
		Y	N				4-(1-ethyl-7-piperidin-4-yloxyimidazo[4,5-c]pyridin-2-yl)-1,2,5-oxadiazol-3-amine	CHEMBL493911	IC50	=	21	nM	N					N
		Y	N				4-[1-(3-aminopropyl)imidazo[4,5-c]pyridin-2-yl]-1,2,5-oxadiazol-3-amine	CHEMBL189773	IC50	=	22	nM	N					N
		Y	N				5-[5-[2-amino-3-(1H-indol-3-yl)propoxy]pyridin-3-yl]-3-(furan-2-ylmethylidene)-1H-indol-2-one	CHEMBL2001751	Ki	=	25.12	nM	N					N
		Y	N				N-[2-amino-1-(3-methoxyphenyl)ethyl]-4-pyridin-4-ylbenzamide	CHEMBL1976240	Ki	=	25.12	nM	N					N
		N	Y				N-[(2R)-1-[[(2R)-1-[[(2R)-1-[[(2R)-1-[[(2R)-1-[[(2R)-1-amino-5-(diaminomethylideneamino)-1-oxopentan-2-yl]amino]-5-(diaminomethylideneamino)-1-oxopentan-2-yl]amino]-5-(diaminomethylideneamino)-1-oxopentan-2-yl]amino]-5-(diaminomethylideneamino)-1-oxopentan-2-yl]amino]-5-(diaminomethylideneamino)-1-oxopentan-2-yl]amino]-5-(diaminomethylideneamino)-1-oxopentan-2-yl]-6-[2-(isoquinolin-5-ylsulfonylam…	CHEMBL2023714	Kd	=	26	nM	N					N
		Y	N				Hesperadin	CHEMBL514409	Kd	=	31	nM	N					N
		Y	N				5-[5-[2-amino-3-(1H-indol-3-yl)propoxy]pyridin-3-yl]-1,3-dihydroindol-2-one	CHEMBL1967302	Ki	=	31.62	nM	N					N
		Y	N				1-[4-[4-amino-7-(3-pyrrolidin-1-ylprop-1-ynyl)thieno[3,2-c]pyridin-3-yl]phenyl]-3-(3-methylphenyl)urea	CHEMBL1973211	Ki	=	31.62	nM	N					N
		Y	N				1-[4-[4-amino-7-[3-(diethylamino)prop-1-ynyl]thieno[3,2-c]pyridin-3-yl]phenyl]-3-(3-methylphenyl)urea	CHEMBL2001257	Ki	=	31.62	nM	N					N
		Y	N				4-(1-ethyl-5-fluorobenzimidazol-2-yl)-1,2,5-oxadiazol-3-amine	CHEMBL187339	IC50	=	38	nM	N					N

## Sheet: CD40
Gene	Protein	Small Molecule	Biodrug	From DGIdb	Drug-Gene Interaction Type:	Agonist/Antagonist	Name	CHEMBL	Bioactivity				In_Clinical_Trial	Phase I	Phase II	Phase III	Phase IV	FDA_approved	Proposed or Investigated Indication	Approved Indication	Approved for children?
CD40	Tumor necrosis factor receptor superfamily member 5	Y	N	Y	n/a	n/a	Fludarabine	CHEMBL1568					Y	X	X	X	X	Y	Cancers +++	B-cell chronic lymphocytic leukemia (CLL)	No
		Y	N	Y	n/a	n/a	Streptozotocin	CHEMBL1651906					Y	X	X	X		Y	Cancers	Metastatic islet cell carcinoma of the pancreas	No
		Y	N	Y	n/a	n/a	Hydroquinone	CHEMBL537					Y		X	X	X	Y	Melasma, chloasma, melanosis, hyperpigmentation	Combination therapy for melasma of the face	Yes
		N	Y	Y	n/a	n/a	Tetanus Toxoid	CHEMBL2108875					Y	X	X	X	X	Y	Tetanus vaccine	Booster immunization against tetanus, diphtheria, and pertussis	Yes
		N	Y	Y	inhibitor		Dacetuzumab	CHEMBL1743005					Y	X	X			N	Cancers
		N	Y	Y	inhibitor		PG-102	CHEMBL2109475					Y		X			N	Atopy, Uremic Pruritus
		N	Y	Y	antagonist		Lucatumumab	CHEMBL1743038					Y	X	X			N	Cancers
		N	Y	Y	partial agonist		Teneliximab	CHEMBL2108144					N	X	X			N
		N	Y				XPUDFSGPDFDLMZ-QCEZFXFPSA-N	CHEMBL1241018	IC50	=	50	nM	N					N
		N	Y				IJZLPDMLJGSJCC-GTBINUOFSA-N	CHEMBL1241017	IC50	=	78	nM	N					N
		N	Y				UNHGPJBCVIVFBX-AIAPBGOKSA-N	CHEMBL1241019	IC50	=	9900	nM	N					N

## Sheet: ITPR3
Gene	Protein	Small Molecule	Biodrug	From DGIdb	Drug-Gene Interaction Type:	Agonist/Antagonist	Name	CHEMBL	Bioactivity				In_Clinical_Trial	Phase I	Phase II	Phase III	Phase IV	FDA_approved	Proposed or Investigated Indication	Approved Indication	Approved for children?
ITPR3	Inositol 1,4,5-trisphosphate receptor type 3	N	Y			n/a	Infliximab (CA2)	CHEMBL1201581					Y	X	X	X	X	Y	Sterile corneal melt, ulcerative colitis, inflammatory bowel disase, graft vs host disease, ankylosing spondylitis, psoriasis, biopolar depression +++	Crohn's disease, Pediatric Crohn's disease, Ulcerative colitis, pediatric ulcerative colitis, rheumatoid arthritis, ankylosing spondylitis, psoriatric arthritis, plaque psoriasis	Yes
		Y	N			n/a	Caffeine	CHEMBL113					Y	X	X	X	X	Y	Intermittent hypoxia, cataract, caffeine withdrawal +++	Injection: short term treatment of apnea of prematurity in infants	Yes
		Y	N	Y	activator		Inositol 1,4,5-trisphosphate	CHEMBL279107	IC50	=	52	nM	N					N
		Y	N	Y	antagonist		Sodium Orthovanad	CHEMBL179166					N					N
		Y	N				Inositol 1,3,4,5-tetrakisphosphate	CHEMBL23552	IC50	=	2.9	nM	N					N
		Y	N				[(1R,2S,4S,5S)-2,3,4-trihydroxy-5,6-diphosphonooxycyclohexyl] dihydrogen phosphate	CHEMBL283791	IC50	=	6.1	nM	N					N
		Y	N				[(1R,3S,4R,6R)-4,5,6-trihydroxy-2-methyl-2,3-diphosphonooxycyclohexyl] dihydrogen phosphate	CHEMBL281132	IC50	=	44	nM	N					N
		Y	N				(2,2-difluoro-3,6-dihydroxy-4,5-diphosphonooxycyclohexyl) dihydrogen phosphate	CHEMBL1161466	EC50	=	210	nM	N					N
		Y	N				[(1R,2S,3R,4R,5S,6S)-2,3-dihydroxy-4,5,6-triphosphonooxycyclohexyl] dihydrogen phosphate	CHEMBL282059	IC50	=	430	nM	N					N
		Y	N				1D-myo-Inositol 3,4,5,6-tetrakisphosphate	CHEMBL23050	IC50	=	620	nM	N					N

[truncated: 7 more sheets: NFKB1, PRKD1, OPRD1, HYAL1, MST1, CACNA2D1, OLFM4]
