# Supplementary material for: Druggable genome in attention deficit/hyperactivity disorder and its co-morbid conditions. New avenues for treatment
Source: Mol Psychiatry. 2019 Oct 18;26(8):4004–15. doi: 10.1038/s41380-019-0540-z (PMC7165040; doi:10.1038/s41380-019-0540-z)
Supplement: Supplementary file 14 — Supplementary Table 9 [file 41380_2019_540_MOESM14_ESM.xlsx]

## Sheet: LEPRE1
Gene	Protein	Small Molecule	Biodrug	From DGIdb	DGIdb Interaction Type:	Agonist/Antagonist	Name	CHEMBL	Bioactivity				In_Clinical_Trial	Phase I	Phase II	Phase III	Phase IV	FDA_approved	Proposed or Investigated Indication	Approved Indication	Approved for children?
LEPRE1 (P3H1)	Prolyl 3-hydroxylase 1	Y	N	Y	n/a	n/a	Ascorbic acid	CHEMBL196					Y	X	X	X	X	X	Vitamin C deficiency, hemodialysis access failure, catherter associated UTI, coronary artery bypass graft surgery, cardiovascular risk factor, anemia, occluded totally iplanted central venous catheter, cancers, postoperative pulmonary complications in surgery +++	Nutraceutical/scurvy	Y
		Y	N	Y	n/a	n/a	Succinic acid	CHEMBL576					Y	X	X	X	X	X	Menopausal symptoms, allergic rhinitis, upper respirtory tract infection, overactive bladder, ulcerative colitis, hypertension +++	Nutraceutical	Y
		Y	N	Y	n/a	n/a	Proline	CHEMBL54922					Y	X	X	X	X	X	Polycythemia vera, myelofibrosis, myeloid leukemia, primary and secondary immune deficiency +++	Nutraceutical	Y
