# Supplementary material for: Druggable genome in attention deficit/hyperactivity disorder and its co-morbid conditions. New avenues for treatment
Source: Mol Psychiatry. 2019 Oct 18;26(8):4004–15. doi: 10.1038/s41380-019-0540-z (PMC7165040; doi:10.1038/s41380-019-0540-z)
Supplement: Supplementary file 15 — Supplementary Table 10 [file 41380_2019_540_MOESM15_ESM.xlsx]

## Sheet: HLA-DPB1
Gene	Protein	Small Molecule	Biodrug	From DGIdb	DGIdb Interaction Type:	Agonist/Antagonist	Name	CHEMBL	Bioactivity				In_Clinical_Trial	Phase I	Phase II	Phase III	Phase IV	FDA_approved	Proposed or Investigated Indication	Approved Indication	Approved for children?
HLA-DPB1	HLA class II histocompatibility antigen, DP beta 1 chain	N	Y	N		Antagonist	ZIKFNDGSWAGEOZ-WHRWCGRJSA-N	CHEMBL1253324	IC50	=	0.6	nM	N					N
		N	Y	N		Antagonist	BYJYKJYYOSDFFJ-MLCQCVOFSA-N	CHEMBL292340	IC50	=	1.4	nM	N					N
		N	Y	N		Antagonist	UXMLSTLKMYTZDI-WJMWBRGCSA-N	CHEMBL79117	IC50	=	1.4	nM	N					N
		N	Y	N		Antagonist	OOMFMXWICUAUGW-AYEMWTTHSA-N	CHEMBL1253322	IC50	=	4	nM	N					N
		N	Y	N		Antagonist	TVBVLFBAWBXUER-CMGQGHTMSA-N	CHEMBL1253325	IC50	=	4	nM	N					N
		N	Y	N		Antagonist	DTVUNGVLCHTUFC-UHCVVMIDSA-N	CHEMBL421516	IC50	=	5.3	nM	N					N
		N	Y	N		Antagonist	XEPFHKQJFACXEY-IIZPIQPGSA-N	CHEMBL75687	IC50	=	6.5	nM	N					N
		N	Y	N		Antagonist	CGJGYKMDCCYHPJ-VRKXYQOASA-N	CHEMBL1253323	IC50	=	11	nM	N					N
		N	Y	N		Antagonist	HRASMEVMOOSBQO-VMXMFDLUSA-N	CHEMBL311245	IC50	=	12	nM	N					N
		N	Y	N		Antagonist	WEAHFODXINKIKT-SFIUMABJSA-N	CHEMBL80447	IC50	=	16	nM	N					N
		N	Y	N		Antagonist	MZOMUUYLOJLHIG-IITNATTFSA-N	CHEMBL80597	IC50	=	17	nM	N					N
		N	Y	N		Antagonist	KPCWUVNJXWYQSW-DVWBAYGPSA-N	CHEMBL77558	IC50	=	19	nM	N					N
		N	Y	N		Antagonist	XBTXEXFVFNLRSA-VMXMFDLUSA-N	CHEMBL81463	IC50	=	22	nM	N					N
		N	Y	N		Antagonist	LQLKYWPTQNSVHL-JDLLUZBXSA-N	CHEMBL79058	IC50	=	23	nM	N					N
		N	Y	N		Antagonist	BLSYUJYBTZIWPX-CHLMOITFSA-N	CHEMBL80852	IC50	=	25	nM	N					N
		N	Y	N		Antagonist	VQDVIMZHWHHIRU-SYCXMYCVSA-N	CHEMBL1253321	IC50	=	27	nM	N					N
		N	Y	N		Antagonist	CFIQOGTVKHTRJT-YJQLAELQSA-N	CHEMBL1253327	IC50	=	28	nM	N					N
		N	Y	N		Antagonist	VHXWPKUXXIKXSS-VMXMFDLUSA-N	CHEMBL78426	IC50	=	28	nM	N					N
		N	Y	N		Antagonist	MUKZHIVHSTYUKP-KHUIQGCPSA-N	CHEMBL312367	IC50	=	31	nM	N					N
		N	Y	N		Antagonist	KUVJCFZJLDGYQR-LFBFJMOVSA-N	CHEMBL420761	IC50	=	32	nM	N					N
		N	Y	N		Antagonist	HQNQTDASYVINSW-QESAQDPVSA-N	CHEMBL80345	IC50	=	43	nM	N					N
		N	Y	N		Antagonist	LTPMXDWCOMDZDY-MVWVFHAYSA-N	CHEMBL309641	IC50	=	46	nM	N					N
		N	Y	N		Antagonist	XXVZTPANYOHTEZ-GCBQAYLCSA-N	CHEMBL310163	IC50	=	46	nM	N					N
		N	Y	N		Antagonist	HHKDFYRBBJFURY-QESAQDPVSA-N	CHEMBL310312	IC50	=	67	nM	N					N
		N	Y	N		Antagonist	FRRBZAWGIXDPEE-GCBQAYLCSA-N	CHEMBL310625	IC50	=	81	nM	N					N
		N	Y	N		Antagonist	KXCFYCXIIFCVSM-QESAQDPVSA-N	CHEMBL78541	IC50	=	81	nM	N					N
		N	Y	N		Antagonist	BYLMLBNZGUUZRW-DVWBAYGPSA-N	CHEMBL309610	IC50	=	140	nM	N					N
		N	Y	N		Antagonist	DRYOOKNGVAFKRA-CHLMOITFSA-N	CHEMBL76898	IC50	=	140	nM	N					N
		N	Y	N		Antagonist	IMEDZRLYMLHXOB-FKVLARQCSA-N	CHEMBL311939	IC50	=	160	nM	N					N
		N	Y	N		Antagonist	LDHHIRRNVJPPGJ-IVIIFCHOSA-N	CHEMBL420380	IC50	=	170	nM	N					N
		N	Y	N		Antagonist	AYJNZYKVWZZRRP-PZYJALBSSA-N	CHEMBL79025	IC50	=	200	nM	N					N
		N	Y	N		Antagonist	DFMZPEGTLXIMQA-VMXMFDLUSA-N	CHEMBL80176	IC50	=	230	nM	N					N
		N	Y	N		Antagonist	XMWWJROHHGSQSU-QMZRJTEUSA-N	CHEMBL80527	IC50	=	240	nM	N					N
		N	Y	N		Antagonist	DNVHJQFDGIQCGM-UVUJQTEASA-N	CHEMBL80563	IC50	=	270	nM	N					N
		N	Y	N		Antagonist	TWVDHNIWLMEMCW-DVWBAYGPSA-N	CHEMBL312029	IC50	=	540	nM	N					N
		N	Y	N		Antagonist	SPQPFCUBGNFBBD-JBACZVJFSA-N	CHEMBL80965	IC50	=	730	nM	N					N
		N	Y	N		Antagonist	VHGFDTMMPXZRAF-HCUBDLJJSA-N	CHEMBL80428	IC50	=	920	nM	N					N
		N	Y	N		Antagonist	YITWWOAOSLONDA-HCUBDLJJSA-N	CHEMBL80433	IC50	=	920	nM	N					N
		N	Y	N		Antagonist	KWOWJMXZHBXASX-DEOSSOPVSA-N	CHEMBL1254609	IC50	>	1000	nM	N					N
		N	Y	N		Antagonist	QCBTXQQQAXHKPV-QGQQZZQASA-N	CHEMBL79084	IC50	=	1500	nM	N					N
		N	Y	N		Antagonist	SKCKHGCLMMYUID-MALNDZBISA-N	CHEMBL2369843	IC50	=	2100	nM	N					N
		N	Y	N		Antagonist	RVRQRHMZEAEFFS-CAIZAGQASA-N	CHEMBL310784	IC50	=	2700	nM	N					N
		N	Y	N		Antagonist	KOQOPGDQVUDERA-FFGOWVMKSA-N	CHEMBL80668	IC50	=	5300	nM	N					N
		N	Y	N		Antagonist	NEPHUBPCASYVIU-KMQSCTNJSA-N	CHEMBL311211	IC50	=	5700	nM	N					N
		N	Y	N		Antagonist	JRRPMZOCQGEYNP-HOSILWTGSA-N	CHEMBL309211	IC50	=	8900	nM	N					N
		N	Y	N		Antagonist	ZUZFFRKHESXYBD-JKILKGSJSA-N	CHEMBL1253326	IC50	>	10000	nM	N					N
		N	Y	N		Antagonist	SKCKHGCLMMYUID-UDIDDNNKSA-N	CHEMBL80978	IC50	=	12000	nM	N					N
		N	Y	N		Antagonist	UWDZCEGEKVNRNO-LEAZDLGRSA-N	CHEMBL80468	IC50	=	15000	nM	N					N
		N	Y	N		Antagonist	KJFBXOHWDAFQAP-WDSOQIARSA-N	CHEMBL78827	IC50	=	27000	nM	N					N
		N	Y	N		Antagonist	IICSTVRTQJSLJS-VMXMFDLUSA-N	CHEMBL79048	IC50	=	48000	nM	N					N

## Sheet: GSN
Gene	Protein	Small Molecule	Biodrug	From DGIdb	DGIdb Interaction Type:	Agonist/Antagonist	Name	CHEMBL	Bioactivity				In_Clinical_Trial	Phase I	Phase II	Phase III	Phase IV	FDA_approved	Proposed or Investigated Indication	Approved Indication	Approved for children?
GSN	Gelsolin	Y	N	Y	n/a	n/a	Latrunculin A	CHEMBL404116					Y (phase n/a)					N	Infertility
		N	N	N	n/a	n/a	Copper	DB09130					Y	X	X	X	X	Y	Antibiotic,copper deficiency, cancers, lipodermatosclerosis, Menkes disease, occipital horn syndrome +++	Dietary supplement, keratoconus	Y
		Y	N	N		n/a	Zinc	DB01593					Y	X	X	X	X	Y	Sickle cell disease, zinc deficiency, infection, cancers, dyslipidemias, zinc excess, inflammation, oxidative stress, HIV, hearing loss, tinnitus, renal insufficiency +++	Nutraceutical, RDA, common cold, Wilson's disease, TPN	Y
		Y	N	N		n/a	Zinc Acetate	DB14487					Y	X	X	X	X	Y	Cough, heart failure, cardiomyopathies, Wilson's diesase, common cold, respiratory tract infections, cystic fibrosis, oral mucositis, HIV infection, pneumonia +++	Nutraceutical, topical pain, RDA, common cold, Wilson's disease, TPN	Y
		Y	N	N		n/a	Zinc Chloride	DB14533					Y	X	X	X	X	Y	Dental plaque, dry eye, gingivitis, periodontitis, smoking cessation, dental caries, diabetes, obesity, altered taste +++	Nutraceutical, RDA, common cold, Wilson's disease, TPN	Y

## Sheet: DCD
Gene	Protein	Small Molecule	Biodrug	From DGIdb	DGIdb Interaction Type:	Agonist/Antagonist	Name	CHEMBL	Bioactivity				In_Clinical_Trial	Phase I	Phase II	Phase III	Phase IV	FDA_approved	Proposed or Investigated Indication	Approved Indication	Approved for children?
DCD	Dermcidin	Y	N	N		n/a	Zinc	DB01593					Y	X	X	X	X	Y	Sickle cell disease, zinc deficiency, infection, cancers, dyslipidemias, zinc excess, inflammation, oxidative stress, HIV, hearing loss, tinnitus, renal insufficiency +++	Nutraceutical, RDA, common cold, Wilson's disease, TPN	Y
		Y	N	N		n/a	Zinc Acetate	DB14487					Y	X	X	X	X	Y	Cough, heart failure, cardiomyopathies, Wilson's diesase, common cold, respiratory tract infections, cystic fibrosis, oral mucositis, HIV infection, pneumonia +++	Nutraceutical, topical pain, RDA, common cold, Wilson's disease, TPN	Y
		Y	N	N		n/a	Zinc Chloride	DB14533					Y	X	X	X	X	Y	Dental plaque, dry eye, gingivitis, periodontitis, smoking cessation, dental caries, diabetes, obesity, altered taste	Nutraceutical, RDA, common cold, Wilson's disease, TPN	Y

## Sheet: LECT1
Gene	Protein	Small Molecule	Biodrug	From DGIdb	DGIdb Interaction Type:	Agonist/Antagonist	Name	CHEMBL	Bioactivity				In_Clinical_Trial	Phase I	Phase II	Phase III	Phase IV	FDA_approved	Proposed or Investigated Indication	Approved Indication	Approved for children?
LECT1 (CNMD)	Leukocyte cell-derived chemotaxin 1
